# Supplementary material for: Rational Design, Synthesis and Pharmacological Evaluation of Chalcones as Dual-Acting Compounds—Histamine H3 Receptor Ligands and MAO-B Inhibitors
Source: Int J Mol Sci. 2026 Jan 6;27(2):581. doi: 10.3390/ijms27020581 (PMC12840679; doi:10.3390/ijms27020581)
Supplement: Supplementary file 1 [file ijms-27-00581-s001.zip]

Archive with 14 entries (11 files):
- ijms-4056178-supplementary/
- ijms-4056178-supplementary/Supplementary data/
- ijms-4056178-supplementary/Supplementary data/Supplementary S1.pdf
- ijms-4056178-supplementary/Supplementary data/supplementary S2/
- ijms-4056178-supplementary/Supplementary data/supplementary S2/2V5Z_MD-analysis.xlsx
- ijms-4056178-supplementary/Supplementary data/supplementary S2/7F61_MD-analysis.xlsx
- ijms-4056178-supplementary/Supplementary data/supplementary S2/Ligand_Efficiency.xlsx
- ijms-4056178-supplementary/Supplementary data/supplementary S2/SID_2V5Z-cmpd15_MD.pdf
- ijms-4056178-supplementary/Supplementary data/supplementary S2/SID_2V5Z-cmpd6_MD.pdf
- ijms-4056178-supplementary/Supplementary data/supplementary S2/SID_2V5Z-native_MD.pdf
- ijms-4056178-supplementary/Supplementary data/supplementary S2/SID_7F61-cmpd11_MD.pdf
- ijms-4056178-supplementary/Supplementary data/supplementary S2/SID_7F61-cmpd15_MD.pdf
- ijms-4056178-supplementary/Supplementary data/supplementary S2/SID_7F61-cmpd18_MD.pdf
- ijms-4056178-supplementary/Supplementary data/supplementary S2/SID_7F61-native_MD.pdf
