# Supplementary material for: Rational Design, Synthesis and Pharmacological Evaluation of Chalcones as Dual-Acting Compounds—Histamine H3 Receptor Ligands and MAO-B Inhibitors
Source: Int J Mol Sci. 2026 Jan 6;27(2):581. doi: 10.3390/ijms27020581 (PMC12840679; doi:10.3390/ijms27020581)
Supplement: Supplementary file 1 [file ijms-27-00581-s001.zip › ijms-4056178-supplementary/Supplementary data/supplementary S2/2V5Z_MD-analysis.xlsx]

## Sheet: MMGBSA-2V5Z-cmpd15_MD
title	r_psp_MMGBSA_dG_Bind	r_psp_MMGBSA_dG_Bind_Coulomb	r_psp_MMGBSA_dG_Bind_Covalent	r_psp_MMGBSA_dG_Bind_Hbond	r_psp_MMGBSA_dG_Bind_Lipo	r_psp_MMGBSA_dG_Bind_Packing	r_psp_MMGBSA_dG_Bind_SelfCont	r_psp_MMGBSA_dG_Bind_Solv_GB	r_psp_MMGBSA_dG_Bind_Solv_SA	r_psp_MMGBSA_dG_Bind_vdW	r_psp_Lig_Strain_Energy	r_psp_Lig_Strain_Coulomb	r_psp_Lig_Strain_Covalent	r_psp_Lig_Strain_Hbond	r_psp_Lig_Strain_Lipo	r_psp_Lig_Strain_Packing	r_psp_Lig_Strain_SelfCont	r_psp_Lig_Strain_Solv_GB	r_psp_Lig_Strain_Solv_SA	r_psp_Lig_Strain_vdW	r_psp_Ligand_Energy	r_psp_Ligand_Coulomb	r_psp_Ligand_Covalent	r_psp_Ligand_Hbond	r_psp_Ligand_Lipo	r_psp_Ligand_Packing	r_psp_Ligand_SelfCont	r_psp_Ligand_Solv_GB	r_psp_Ligand_Solv_SA	r_psp_Ligand_vdW	r_psp_Complex_Energy	r_psp_Complex_Coulomb	r_psp_Complex_Covalent	r_psp_Complex_Hbond	r_psp_Complex_Lipo	r_psp_Complex_Packing	r_psp_Complex_SelfCont	r_psp_Complex_Solv_GB	r_psp_Complex_Solv_SA	r_psp_Complex_vdW	r_psp_Ligand_Energy.1	r_psp_Ligand_Coulomb.1	r_psp_Ligand_Covalent.1	r_psp_Ligand_Hbond.1	r_psp_Ligand_Lipo.1	r_psp_Ligand_Packing.1	r_psp_Ligand_SelfCont.1	r_psp_Ligand_Solv_GB.1	r_psp_Ligand_Solv_SA.1
2V5Z_AR-35 - Frame 1	-247.323	-35.5299	13.7291	-16.8802	-80.9114	-9.68208	0	68.5362		-186.585	35.0354	13.0504	13.7291	0	7.06237	0	0	-7.40998		8.60351	-122.723	-139.982	47.5332	0	-17.3588	0	0	-93.6463		80.7311	-14409	-15797.7	7775.31	-351.046	-1290.13	-46.3632	-21.0928	-3004.13		-1673.88	-122.723	-139.982	47.5332	0	-17.3588	0	0	-93.6463
2V5Z_AR-35 - Frame 51	-236.309	-6.98624	3.18544	-17.6256	-66.6491	-0.258969	0	27.5906		-175.565	53.3384	35.9939	3.18544	0	15.3956	6.28346	0	-28.3169		20.797	-148.123	-166.508	55.86	0	-26.2516	-6.28346	0	-70.0279		65.088	-14523.2	-15546.5	7614.78	-306.998	-1265.24	-37.7909	-37.2733	-3284.69		-1659.55	-148.123	-166.508	55.86	0	-26.2516	-6.28346	0	-70.0279
2V5Z_AR-35 - Frame 101	-228.649	-21.1245	10.0171	-14.4422	-71.4945	-8.50038	0	50.4812		-173.586	34.2202	29.4542	10.0171	0.316416	5.96354	1.45697e-05	0	-18.7539		7.22287	-133.397	-152.938	45.4457	-0.316416	-17.7922	-1.45697e-05	0	-87.9307		80.1347	-14499.4	-15505.7	7562.56	-308.077	-1255.82	-43.5937	-41.1402	-3306.39		-1601.26	-133.397	-152.938	45.4457	-0.316416	-17.7922	-1.45697e-05	0	-87.9307
2V5Z_AR-35 - Frame 151	-224.153	-28.0047	13.0372	-15.6959	-67.7016	-2.15998	0	44.8052		-168.433	42.4365	14.6986	13.0372	0	8.08463	3.55369	0	-11.733		14.7953	-132.075	-143.756	47.0792	0	-18.2416	-3.55369	0	-88.0958		74.4922	-14476.7	-15419.5	7513.72	-297.042	-1263.19	-36.9673	-38.1573	-3358.97		-1576.54	-132.075	-143.756	47.0792	0	-18.2416	-3.55369	0	-88.0958
2V5Z_AR-35 - Frame 201	-238.065	-18.9806	12.1635	-14.8322	-70.4579	-5.87596	0	41.0277		-181.11	31.0679	11.6778	12.1635	0.118618	6.38578	5.41124e-08	0	-7.30351		8.02572	-125.973	-141.833	45.1156	-0.118618	-17.5675	-5.41124e-08	0	-91.0076		79.4378	-14594.2	-15377.3	7546.72	-294.364	-1273.63	-38.4547	-41.5597	-3421.92		-1693.69	-125.973	-141.833	45.1156	-0.118618	-17.5675	-5.41124e-08	0	-91.0076
2V5Z_AR-35 - Frame 251	-238.392	-21.0428	9.27798	-14.083	-71.3531	-4.93627	0	40.1186		-176.373	27.0702	14.6614	9.27798	0.399003	4.47432	0	0	-8.7589		7.01634	-125.837	-144.19	44.8269	-0.399003	-16.0631	0	0	-90.2198		80.2078	-14552.4	-15522.6	7534.75	-301.318	-1266.17	-37.5899	-41.5792	-3306.49		-1611.38	-125.837	-144.19	44.8269	-0.399003	-16.0631	0	0	-90.2198
2V5Z_AR-35 - Frame 301	-226.626	-17.269	11.5816	-14.4421	-66.821	-6.11964	0	41.7254		-175.281	31.7725	14.6366	11.5816	0.25687	6.86161	0	0	-12.0559		10.4917	-124.938	-142.673	44.7423	-0.25687	-17.0295	0	0	-90.0243		80.3037	-14493.1	-15467.3	7580.41	-300.331	-1254.37	-37.5652	-44.3193	-3327.16		-1642.45	-124.938	-142.673	44.7423	-0.25687	-17.0295	0	0	-90.0243
2V5Z_AR-35 - Frame 351	-234.013	-27.5935	9.34107	-15.714	-66.6558	-2.99938	0	43.7732		-174.164	40.1013	9.34544	9.34107	0	8.89535	5.19138	0	-7.29381		14.6218	-134.079	-138.258	46.4082	0	-17.9697	-5.19138	0	-91.69		72.6215	-14458.4	-15212.2	7529.73	-298.025	-1253.7	-44.4927	-44.3801	-3448.14		-1687.14	-134.079	-138.258	46.4082	0	-17.9697	-5.19138	0	-91.69
2V5Z_AR-35 - Frame 401	-207.076	-8.23126	4.38409	-15.6094	-53.4832	-0.0432157	0	19.3304		-153.424	57.0386	29.9636	4.38409	8.41056e-05	19.0711	6.04693	0	-30.6063		28.1791	-151.461	-157.679	53.2621	-8.41056e-05	-28.9573	-6.04693	0	-69.0862		57.0472	-14537.9	-15450	7529.46	-300.374	-1250.93	-39.916	-33.8542	-3342.24		-1649.97	-151.461	-157.679	53.2621	-8.41056e-05	-28.9573	-6.04693	0	-69.0862
2V5Z_AR-35 - Frame 451	-237.712	-23.7481	11.8647	-15.5904	-70.7512	-6.81647	0	45.9663		-178.636	30.3654	15.4079	11.8647	0.396288	4.69436	0	0	-9.31747		7.31962	-123.366	-143.793	44.925	-0.396288	-14.1998	0	0	-90.3621		80.4605	-14463.1	-15480	7558.51	-297.786	-1260.66	-37.2881	-25.772	-3302.77		-1617.27	-123.366	-143.793	44.925	-0.396288	-14.1998	0	0	-90.3621
2V5Z_AR-35 - Frame 501	-242.551	-19.5968	17.7453	-15.3226	-70.7025	-7.19032	0	39.2947		-186.779	35.8484	14.4226	17.7453	0.393949	6.87617	0	0	-8.66402		5.07436	-125.65	-143.794	44.9436	-0.393949	-16.0454	0	0	-90.475		80.1142	-14599.4	-15437.2	7487.5	-296.173	-1246.19	-35.7157	-43.2651	-3343		-1685.36	-125.65	-143.794	44.9436	-0.393949	-16.0454	0	0	-90.475
2V5Z_AR-35 - Frame 551	-223.344	-3.68751	-0.269321	-15.2265	-62.422	-0.838054	0	21.5349		-162.435	54.0684	38.9868	-0.269321	0.154488	14.3227	6.07905	0	-32.7132		27.5079	-147.501	-168.084	56.1017	-0.154488	-23.0653	-6.07905	0	-66.7634		60.5434	-14682.6	-15520.3	7342.7	-293.154	-1256.76	-42.9672	-41.5527	-3235.66		-1634.9	-147.501	-168.084	56.1017	-0.154488	-23.0653	-6.07905	0	-66.7634
2V5Z_AR-35 - Frame 601	-239.994	-10.6938	11.1083	-13.8482	-73.5217	-7.91736	0	42.7182		-187.839	28.7085	14.2665	11.1083	0.399593	4.75995	0	0	-8.28568		6.45981	-123.554	-143.852	44.7945	-0.399593	-14.2199	0	0	-90.3834		80.5067	-14613.1	-15487.5	7436.82	-296.205	-1261.2	-42.1032	-29.894	-3318.98		-1614.03	-123.554	-143.852	44.7945	-0.399593	-14.2199	0	0	-90.3834
2V5Z_AR-35 - Frame 651	-234.25	-39.7904	17.0142	-15.5555	-72.8456	-2.0004	0	53.4535		-174.526	42.2134	9.38208	17.0142	0	6.78839	5.73801	0	-6.10917		9.3999	-132.474	-138.499	46.0959	0	-16.7244	-5.73801	0	-93.7443		76.135	-14590.3	-15402.8	7502.99	-294.524	-1272.49	-37.8457	-33.4884	-3377.17		-1675.01	-132.474	-138.499	46.0959	0	-16.7244	-5.73801	0	-93.7443
2V5Z_AR-35 - Frame 701	-252.441	-21.8459	15.417	-15.7857	-74.7242	-8.49008	0	43.2613		-190.273	30.7138	15.6061	15.417	0.391864	4.2506	0	0	-9.04533		4.09352	-123.493	-144.828	43.3127	-0.391864	-13.5875	0	0	-89.4791		81.4814	-14550.9	-15548.2	7513.16	-298.674	-1276.09	-40.4989	-31.4188	-3214.19		-1654.91	-123.493	-144.828	43.3127	-0.391864	-13.5875	0	0	-89.4791
2V5Z_AR-35 - Frame 751	-203.835	-25.1339	3.11826	-15.7144	-62.0401	1.78297	0	47.0887		-152.936	68.3984	16.8694	3.11826	0	18.8432	10.5648	0	-12.459		31.4617	-161.249	-145.921	52.6889	0	-27.8585	-10.5648	0	-86.2597		56.6658	-14618.3	-15549.1	7465.01	-304.588	-1279.64	-38.0578	-37.3704	-3218.2		-1656.29	-161.249	-145.921	52.6889	0	-27.8585	-10.5648	0	-86.2597
2V5Z_AR-35 - Frame 801	-263.849	-28.7629	13.7085	-15.2056	-76.9101	-8.65942	0	35.9607		-183.98	29.2526	11.3782	13.7085	0	5.5127	0.000158817	0	-7.23943		5.89244	-123.565	-143.131	43.4574	0	-14.544	-0.000158817	0	-90.4554		81.1088	-14612.4	-15471.6	7473.98	-301.759	-1271.71	-42.1525	-36.3399	-3298.17		-1664.68	-123.565	-143.131	43.4574	0	-14.544	-0.000158817	0	-90.4554
2V5Z_AR-35 - Frame 851	-250.72	-24.6281	11.627	-14.9009	-75.7797	-8.97676	0	45.3899		-183.451	31.4916	15.5561	11.627	0.247984	6.2706	1.44197e-05	0	-9.89154		7.68149	-126.285	-143.548	43.9798	-0.247984	-15.8437	-1.44197e-05	0	-90.3467		79.7218	-14533.5	-15574.7	7507.53	-303.739	-1251.33	-37.8536	-40.3663	-3202.93		-1630.06	-126.285	-143.548	43.9798	-0.247984	-15.8437	-1.44197e-05	0	-90.3467
2V5Z_AR-35 - Frame 901	-208.153	-2.93725	9.55226	-14.2584	-63.8681	-1.59589	0	37.0659		-172.111	54.7177	21.4084	9.55226	0	12.3795	5.64294	0	-13.4605		19.1951	-147.926	-150.021	49.6019	0	-22.2703	-5.64294	0	-86.4771		66.8839	-14504.8	-15412.8	7475.44	-293.142	-1247.16	-40.1719	-29.2921	-3315.03		-1642.59	-147.926	-150.021	49.6019	0	-22.2703	-5.64294	0	-86.4771
2V5Z_AR-35 - Frame 951	-222.247	-17.8524	13.5167	-15.4955	-66.0156	-4.23961	0	35.3149		-167.476	54.5229	8.50628	13.5167	0.0041008	14.6548	5.19658	0	-6.69235		19.3368	-149.335	-139.24	45.3804	-0.0041008	-24.7673	-5.19658	0	-91.6242		66.1164	-14631.9	-15467.7	7382.22	-303.507	-1264.12	-38.7457	-39.7917	-3272.12		-1628.08	-149.335	-139.24	45.3804	-0.0041008	-24.7673	-5.19658	0	-91.6242
2V5Z_AR-35 - Frame 1001	-222.207	-22.8018	9.66934	-14.7467	-62.4192	-2.94331	0	42.2456		-171.211	51.9056	9.94413	9.66934	0.00572114	14.3604	5.15937	0	-7.64157		20.4082	-149.369	-139.786	45.4918	-0.00572114	-24.7701	-5.15937	0	-91.3226		66.1827	-14644.1	-15396.5	7345.5	-301.185	-1256.76	-36.4098	-38.9159	-3298.82		-1661.04	-149.369	-139.786	45.4918	-0.00572114	-24.7701	-5.15937	0	-91.3226
[truncated: 34 more columns]

## Sheet: MMGBSA-2V5Z-cmpd6_MD
title	r_psp_MMGBSA_dG_Bind	r_psp_MMGBSA_dG_Bind_Coulomb	r_psp_MMGBSA_dG_Bind_Covalent	r_psp_MMGBSA_dG_Bind_Hbond	r_psp_MMGBSA_dG_Bind_Lipo	r_psp_MMGBSA_dG_Bind_Packing	r_psp_MMGBSA_dG_Bind_SelfCont	r_psp_MMGBSA_dG_Bind_Solv_GB	r_psp_MMGBSA_dG_Bind_Solv_SA	r_psp_MMGBSA_dG_Bind_vdW	r_psp_Lig_Strain_Energy	r_psp_Lig_Strain_Coulomb	r_psp_Lig_Strain_Covalent	r_psp_Lig_Strain_Hbond	r_psp_Lig_Strain_Lipo	r_psp_Lig_Strain_Packing	r_psp_Lig_Strain_SelfCont	r_psp_Lig_Strain_Solv_GB	r_psp_Lig_Strain_Solv_SA	r_psp_Lig_Strain_vdW	r_psp_Ligand_Energy	r_psp_Ligand_Coulomb	r_psp_Ligand_Covalent	r_psp_Ligand_Hbond	r_psp_Ligand_Lipo	r_psp_Ligand_Packing	r_psp_Ligand_SelfCont	r_psp_Ligand_Solv_GB	r_psp_Ligand_Solv_SA	r_psp_Ligand_vdW	r_psp_Complex_Energy	r_psp_Complex_Coulomb	r_psp_Complex_Covalent	r_psp_Complex_Hbond	r_psp_Complex_Lipo	r_psp_Complex_Packing	r_psp_Complex_SelfCont	r_psp_Complex_Solv_GB	r_psp_Complex_Solv_SA	r_psp_Complex_vdW	r_psp_Ligand_Energy.1	r_psp_Ligand_Coulomb.1	r_psp_Ligand_Covalent.1	r_psp_Ligand_Hbond.1	r_psp_Ligand_Lipo.1	r_psp_Ligand_Packing.1	r_psp_Ligand_SelfCont.1	r_psp_Ligand_Solv_GB.1	r_psp_Ligand_Solv_SA.1
2V5Z-AR-35h - Frame 1	-179.827	1.50519	13.2003	-11.6157	-63.9139	-3.62209	0	39.0838		-154.465	45.6984	11.9677	13.2003	0.0068966	8.99544	4.95202	0	-6.514		13.09	-173.402	-173.421	36.5808	-0.0068966	-17.6312	-5.97408	0	-84.0726		71.1225	-14348.5	-15697.5	7731.23	-332.465	-1288.24	-45.1642	-24.3569	-3034.85		-1657.2	-173.402	-173.421	36.5808	-0.0068966	-17.6312	-5.97408	0	-84.0726
2V5Z-AR-35h - Frame 51	-193.901	-3.19119	10.307	-11.5004	-55.4422	-3.91822	0	27.1045		-157.26	43.3969	19.322	10.307	0.539725	10.0258	4.3561	0	-9.17059		8.01681	-174.696	-181.176	43.7392	-0.539725	-19.2701	-6.10751	0	-81.4905		70.1488	-14548.9	-15419.7	7483.52	-295.492	-1255.49	-48.3416	-37.3043	-3308.86		-1667.24	-174.696	-181.176	43.7392	-0.539725	-19.2701	-6.10751	0	-81.4905
2V5Z-AR-35h - Frame 101	-188.674	-8.75188	15.2214	-11.7627	-55.92	-2.8136	0	33.4232		-158.07	49.4832	15.3359	15.2214	0.546756	10.657	4.88284	0	-8.25		11.0894	-177.912	-179.756	38.3302	-0.546756	-18.9836	-5.96559	0	-81.2806		70.2906	-14492.6	-15444.3	7530.75	-297.089	-1253.79	-51.4307	-26.575	-3294.99		-1655.15	-177.912	-179.756	38.3302	-0.546756	-18.9836	-5.96559	0	-81.2806
2V5Z-AR-35h - Frame 151	-183.044	7.01416	13.1656	-12.3021	-53.3567	-3.15974	0	23.127		-157.532	50.6051	17.2597	13.1656	0.546864	11.0026	5.74225	0	-9.65195		12.5401	-177.897	-179.806	38.3443	-0.546864	-18.9761	-5.96873	0	-81.2625		70.3185	-14565	-15411.2	7494.65	-300.38	-1255.78	-52.3822	-42.8716	-3290.4		-1706.58	-177.897	-179.806	38.3443	-0.546864	-18.9761	-5.96873	0	-81.2625
2V5Z-AR-35h - Frame 201	-184.366	-4.56389	7.62004	-11.5195	-53.6013	-6.07577	0	39.9261		-156.152	39.9356	14.547	7.62004	0.546888	9.60305	4.23493	0	-8.64132		12.025	-177.902	-179.893	38.3318	-0.546888	-18.9611	-5.97385	0	-81.1968		70.3373	-14491.6	-15440.9	7572.64	-294.74	-1258.44	-51.8445	-37.4341	-3310.21		-1670.74	-177.902	-179.893	38.3318	-0.546888	-18.9611	-5.97385	0	-81.1968
2V5Z-AR-35h - Frame 251	-174.88	11.0467	-1.95455	-11.2974	-48.8642	-0.317977	0	22.8589		-146.352	53.0237	25.7846	-1.95455	1.13288	13.6503	7.32107	0	-17.1417		24.2311	-187.236	-188.156	49.08	-1.13288	-23.213	-9.20359	0	-72.4442		57.834	-14486.9	-15507.4	7588.24	-300.686	-1254.2	-44.2893	-36.8281	-3217.31		-1714.51	-187.236	-188.156	49.08	-1.13288	-23.213	-9.20359	0	-72.4442
2V5Z-AR-35h - Frame 301	-179.662	-1.23969	6.75096	-11.1729	-54.2321	-2.9129	0	44.3371		-161.192	42.2217	18.9797	6.75096	0.546827	10.2009	4.63699	0	-9.42038		10.5266	-177.953	-179.804	38.3218	-0.546827	-18.9867	-5.96545	0	-81.2514		70.2791	-14557	-15593.2	7494.17	-298.116	-1247.89	-39.8677	-34.0497	-3168.67		-1669.31	-177.953	-179.804	38.3218	-0.546827	-18.9867	-5.96545	0	-81.2514
2V5Z-AR-35h - Frame 351	-182.59	-0.519493	8.27584	-11.1482	-55.6309	-1.65402	0	35.3609		-157.274	32.6775	7.0616	8.27584	-0.070564	6.73026	3.73483	0	-4.01262		10.9581	-174.716	-173.945	34.3416	-0.00267466	-16.4627	-6.06586	0	-83.1523		70.5705	-14510	-15520.6	7534.13	-298.29	-1259.49	-41.2936	-36.8925	-3240.1		-1647.42	-174.716	-173.945	34.3416	-0.00267466	-16.4627	-6.06586	0	-83.1523
2V5Z-AR-35h - Frame 401	-185.439	-1.75373	11.0712	-10.7292	-56.8682	-2.56257	0	37.2154		-161.812	45.1333	17.3895	11.0712	0.544867	9.77557	4.42492	0	-9.27067		11.1979	-177.491	-179.269	38.4193	-0.544867	-19.0468	-5.95106	0	-80.9368		69.8384	-14532.1	-15532.7	7541.06	-305.534	-1242.69	-42.8402	-27.1723	-3278.1		-1644.08	-177.491	-179.269	38.4193	-0.544867	-19.0468	-5.95106	0	-80.9368
2V5Z-AR-35h - Frame 451	-177.733	8.78673	11.8975	-11.5706	-54.6594	-3.18164	0	33.2173		-162.223	43.91	16.4821	11.8975	0.54689	9.81437	4.27616	0	-9.19014		10.0831	-177.829	-179.907	38.3722	-0.54689	-18.9698	-5.96714	0	-81.102		70.2914	-14552	-15593.4	7459.95	-300.068	-1244.46	-46.4394	-41.6115	-3211.06		-1574.88	-177.829	-179.907	38.3722	-0.54689	-18.9698	-5.96714	0	-81.102
2V5Z-AR-35h - Frame 501	-191.832	6.81374	8.99439	-11.0507	-59.8558	-4.56034	0	32.6677		-164.841	45.3578	19.1859	8.99439	0.537094	9.86962	4.39399	0	-8.55655		10.9333	-178.976	-180.667	38.1119	-0.537094	-19.0967	-6.17504	0	-80.7411		70.1289	-14598.3	-15500.5	7461.93	-291.281	-1257.1	-45.1766	-38.415	-3247.03		-1680.69	-178.976	-180.667	38.1119	-0.537094	-19.0967	-6.17504	0	-80.7411
2V5Z-AR-35h - Frame 551	-192.154	-5.77443	9.31466	-10.9714	-57.8841	-4.43913	0	41.1883		-163.588	44.7543	17.2312	9.31466	0.537102	9.92768	4.61786	0	-7.7282		10.854	-179.154	-180.64	38.119	-0.537102	-19.0891	-6.17838	0	-80.9382		70.1089	-14556.4	-15524.8	7550.24	-302.126	-1268.78	-45.7459	-38.9354	-3247.86		-1678.39	-179.154	-180.64	38.119	-0.537102	-19.0891	-6.17838	0	-80.9382
2V5Z-AR-35h - Frame 601	-184.647	-19.125	5.56985	-12.3975	-50.4103	0.381277	0	42.7543		-151.42	57.4666	15.5387	5.56985	0.502252	16.8584	8.41219	0	-8.70464		19.2899	-189.68	-176.497	42.9346	-0.502252	-25.7951	-10.4167	0	-81.1321		61.7289	-14452.9	-15425.4	7553.87	-292.589	-1244.22	-41.3651	-24.6333	-3339.27		-1639.33	-189.68	-176.497	42.9346	-0.502252	-25.7951	-10.4167	0	-81.1321
2V5Z-AR-35h - Frame 651	-192.352	-2.69213	7.06332	-10.9916	-57.3387	-3.76703	0	34.5042		-159.13	41.5198	15.7423	7.06332	0.546919	9.55993	4.16887	0	-7.46897		11.9074	-177.897	-179.904	38.3655	-0.546919	-18.9575	-5.98238	0	-81.1859		70.314	-14542.9	-15451.9	7433.32	-283.006	-1258.62	-48.4381	-37.6903	-3268.73		-1627.8	-177.897	-179.904	38.3655	-0.546919	-18.9575	-5.98238	0	-81.1859
2V5Z-AR-35h - Frame 701	-187.901	-6.59937	7.8926	-11.2182	-55.0367	-4.64054	0	41.6602		-159.959	41.9411	17.7656	7.8926	0.546921	9.79044	4.10226	0	-8.39737		10.2407	-177.807	-179.968	38.3695	-0.546921	-18.9532	-5.97339	0	-81.0702		70.3358	-14556.6	-15287.2	7422.12	-281.129	-1244.8	-51.5142	-40.7737	-3382.12		-1691.23	-177.807	-179.968	38.3695	-0.546921	-18.9532	-5.97339	0	-81.0702
2V5Z-AR-35h - Frame 751	-193.324	-6.30196	11.0944	-12.4488	-59.0756	-4.30061	0	42.8357		-165.127	39.7935	10.2931	11.0944	-0.00699917	8.07772	4.90186	0	-6.47427		11.9077	-176.088	-174.644	34.4345	0	-17.1527	-6.25016	0	-82.4098		69.9339	-14421.9	-15490.3	7546.2	-276.265	-1251.72	-52.5405	-37.1708	-3227.8		-1632.33	-176.088	-174.644	34.4345	0	-17.1527	-6.25016	0	-82.4098
2V5Z-AR-35h - Frame 801	-187.211	5.55871	4.04914	-11.1307	-57.0453	-2.24535	0	33.4201		-159.818	41.0228	16.039	4.04914	0.545421	10.1296	4.54829	0	-8.25135		13.9627	-177.698	-179.35	38.2652	-0.545421	-19.0384	-5.95918	0	-81.0718		70.0018	-14580.1	-15415.5	7381.46	-278.369	-1253.6	-47.5532	-38.6721	-3211.2		-1716.65	-177.698	-179.35	38.2652	-0.545421	-19.0384	-5.95918	0	-81.0718
2V5Z-AR-35h - Frame 851	-193.526	7.98102	2.31163	-10.6011	-53.4242	-2.58188	0	28.4224		-165.634	38.7365	14.5046	2.31163	0.546303	10.6182	4.49141	0	-7.40437		13.6687	-177.769	-179.491	38.3884	-0.546303	-19.0165	-5.95476	0	-81.1829		70.0332	-14385	-15575.6	7611.72	-288.945	-1246.37	-44.095	-37.1516	-3137.06		-1667.49	-177.769	-179.491	38.3884	-0.546303	-19.0165	-5.95476	0	-81.1829
2V5Z-AR-35h - Frame 901	-199.947	1.47177	6.21604	-11.5363	-56.6012	-2.63	0	34.4729		-171.34	40.3591	17.4441	6.21604	0.54685	10.0778	4.6408	0	-8.51883		9.95236	-178.054	-179.87	38.3487	-0.54685	-18.9811	-5.96607	0	-81.3415		70.3028	-14450.9	-15467.4	7534.48	-288	-1251.73	-40.9279	-35.3732	-3254.89		-1647.05	-178.054	-179.87	38.3487	-0.54685	-18.9811	-5.96607	0	-81.3415
2V5Z-AR-35h - Frame 951	-194.549	-5.18559	4.32705	-11.7111	-54.8965	-4.36204	0	41.5621		-164.283	39.5497	17.2215	4.32705	0.546843	9.88029	4.32825	0	-8.84538		12.0911	-177.628	-179.908	38.3647	-0.546843	-18.979	-5.96483	0	-80.9084		70.3138	-14540	-15487	7460.18	-282.045	-1253	-49.0958	-43.3657	-3213.4		-1672.27	-177.628	-179.908	38.3647	-0.546843	-18.979	-5.96483	0	-80.9084
2V5Z-AR-35h - Frame 1001	-192.904	2.24233	5.86961	-11.1301	-52.7293	-4.08665	0	31.8687		-164.938	41.1017	14.4738	5.86961	0.546854	10.4352	4.75652	0	-7.2896		12.3093	-177.945	-179.824	38.3143	-0.546854	-18.9835	-5.96876	0	-81.2392		70.3036	-14494.9	-15319.5	7412.28	-278.604	-1234.52	-55.1067	-34.4122	-3311.48		-1673.6	-177.945	-179.824	38.3143	-0.546854	-18.9835	-5.96876	0	-81.2392
[truncated: 34 more columns]

## Sheet: MMGBSA-2V5Z-native_MD
title	r_psp_MMGBSA_dG_Bind	r_psp_MMGBSA_dG_Bind_Coulomb	r_psp_MMGBSA_dG_Bind_Covalent	r_psp_MMGBSA_dG_Bind_Hbond	r_psp_MMGBSA_dG_Bind_Lipo	r_psp_MMGBSA_dG_Bind_Packing	r_psp_MMGBSA_dG_Bind_SelfCont	r_psp_MMGBSA_dG_Bind_Solv_GB	r_psp_MMGBSA_dG_Bind_Solv_SA	r_psp_MMGBSA_dG_Bind_vdW	r_psp_Lig_Strain_Energy	r_psp_Lig_Strain_Coulomb	r_psp_Lig_Strain_Covalent	r_psp_Lig_Strain_Hbond	r_psp_Lig_Strain_Lipo	r_psp_Lig_Strain_Packing	r_psp_Lig_Strain_SelfCont	r_psp_Lig_Strain_Solv_GB	r_psp_Lig_Strain_Solv_SA	r_psp_Lig_Strain_vdW	r_psp_Ligand_Energy	r_psp_Ligand_Coulomb	r_psp_Ligand_Covalent	r_psp_Ligand_Hbond	r_psp_Ligand_Lipo	r_psp_Ligand_Packing	r_psp_Ligand_SelfCont	r_psp_Ligand_Solv_GB	r_psp_Ligand_Solv_SA	r_psp_Ligand_vdW	r_psp_Complex_Energy	r_psp_Complex_Coulomb	r_psp_Complex_Covalent	r_psp_Complex_Hbond	r_psp_Complex_Lipo	r_psp_Complex_Packing	r_psp_Complex_SelfCont	r_psp_Complex_Solv_GB	r_psp_Complex_Solv_SA	r_psp_Complex_vdW	r_psp_Ligand_Energy.1	r_psp_Ligand_Coulomb.1	r_psp_Ligand_Covalent.1	r_psp_Ligand_Hbond.1	r_psp_Ligand_Lipo.1	r_psp_Ligand_Packing.1	r_psp_Ligand_SelfCont.1	r_psp_Ligand_Solv_GB.1	r_psp_Ligand_Solv_SA.1
2V5Z - prepared - Frame 1	-173.797	-30.2767	13.1732	-16.4965	-50.4884	0.242114	0	54.9342		-144.885	50.9625	11.9682	13.1732	0.565974	11.1456	7.31426	0	-9.23851		16.0337	-170.625	-165.936	39.5144	-0.567162	-16.7371	-7.31426	0	-80.3628		60.7779	-14429.6	-15764	7816.2	-333.095	-1260.95	-43.4688	-24.9458	-3146.48		-1672.86	-170.625	-165.936	39.5144	-0.567162	-16.7371	-7.31426	0	-80.3628
2V5Z - prepared - Frame 51	-174.467	-29.4984	10.6156	-16.7704	-49.6512	0.509249	0	47.1185		-136.791	46.1251	13.9455	10.6156	0	8.04046	7.08627	0	-7.51784		13.9551	-166.373	-165.384	38.5651	0	-13.9137	-7.08627	0	-81.9471		63.3931	-14674	-15553.3	7430.87	-314.038	-1244.66	-44.8031	-34.561	-3285.2		-1628.29	-166.373	-165.384	38.5651	0	-13.9137	-7.08627	0	-81.9471
2V5Z - prepared - Frame 101	-175.346	-14.3234	10.3579	-16.5136	-46.8932	2.44203	0	31.2713		-141.687	44.275	10.668	10.3579	0	8.31639	7.10481	0	-6.7655		14.5934	-166.882	-164.679	37.4452	0	-13.9041	-7.10481	0	-81.9172		63.2775	-14456.4	-15433.3	7536.45	-298.394	-1230.48	-41.8886	-35.4443	-3378.42		-1574.9	-166.882	-164.679	37.4452	0	-13.9041	-7.10481	0	-81.9172
2V5Z - prepared - Frame 151	-156.711	-24.3311	19.9679	-16.6045	-48.7355	2.55764	0	51.0992		-140.665	50.1415	11.9424	19.9679	0	8.60513	7.49123	0	-8.10718		10.2421	-167.835	-165.091	37.1964	0	-14.9309	-7.49123	0	-81.9333		64.4152	-14601.3	-15442.4	7492.03	-301.453	-1247.98	-40.8878	-31.7445	-3395.04		-1633.83	-167.835	-165.091	37.1964	0	-14.9309	-7.49123	0	-81.9333
2V5Z - prepared - Frame 201	-173.435	-18.3054	13.2928	-15.9084	-45.8104	0.40007	0	45.0915		-152.195	46.5742	13.8476	13.2928	0	9.05914	7.49389	0	-7.22967		10.1104	-168.203	-165.068	37.1825	0	-14.9348	-7.49389	0	-82.3098		64.421	-14606.4	-15524.8	7477.46	-312.764	-1237.74	-41.6274	-27.5091	-3356.1		-1583.3	-168.203	-165.068	37.1825	0	-14.9348	-7.49389	0	-82.3098
2V5Z - prepared - Frame 251	-156.6	-9.12874	13.7338	-14.8632	-42.5106	1.56673	0	40.1747		-145.572	47.7198	6.78106	13.7338	0.567148	11.3572	7.33003	0	-6.41585		14.3665	-170.689	-165.993	39.4944	-0.567514	-16.7345	-7.33003	0	-80.3987		60.84	-14516.2	-15533.8	7563.43	-307.825	-1231.48	-40.3227	-32.7238	-3317.87		-1615.68	-170.689	-165.993	39.4944	-0.567514	-16.7345	-7.33003	0	-80.3987
2V5Z - prepared - Frame 301	-166.139	-4.99388	13.8838	-14.8088	-46.0325	0.726434	0	33.5634		-148.478	45.0125	9.09494	13.8838	0	8.06065	7.08461	0	-6.18498		13.0735	-167.111	-165.216	37.3968	0	-13.9119	-7.08461	0	-81.6594		63.3646	-14546.8	-15432.2	7554.21	-304.377	-1230.51	-39.9802	-33.8131	-3327.63		-1732.54	-167.111	-165.216	37.3968	0	-13.9119	-7.08461	0	-81.6594
2V5Z - prepared - Frame 351	-155.07	-3.54961	14.7635	-15.8777	-47.7416	2.286	0	47.7728		-152.723	46.1534	11.1795	14.7635	-0.0124755	8.3543	7.09123	0	-6.2933		11.0706	-166.924	-165.35	37.3756	0	-13.9082	-7.09123	0	-81.3546		63.4044	-14655.7	-15442.5	7347.86	-302.215	-1246.79	-37.4791	-26.8277	-3352.53		-1595.23	-166.924	-165.35	37.3756	0	-13.9082	-7.09123	0	-81.3546
2V5Z - prepared - Frame 401	-168.898	-13.3626	16.5971	-15.9564	-45.7239	-1.13289	0	38.0288		-147.348	45.4971	9.06063	16.5971	0	8.33961	7.09606	0	-7.57163		11.9753	-166.824	-165.228	37.3508	0	-13.9028	-7.09606	0	-81.3734		63.4258	-14516.2	-15380.7	7505.08	-301.588	-1227.44	-44.898	-39.3893	-3374		-1653.25	-166.824	-165.228	37.3508	0	-13.9028	-7.09606	0	-81.3734
2V5Z - prepared - Frame 451	-162.346	-10.519	15.5908	-15.9989	-45.729	-0.367024	0	41.6377		-146.961	47.0293	10.2204	15.5908	0	8.67707	7.09701	0	-7.52489		12.9689	-166.819	-165.388	37.4002	0	-13.8981	-7.09701	0	-81.2427		63.4062	-14662.5	-15368.3	7431.35	-308.143	-1241.81	-40.184	-46.9775	-3413.28		-1675.14	-166.819	-165.388	37.4002	0	-13.8981	-7.09701	0	-81.2427
2V5Z - prepared - Frame 501	-162.104	-2.10351	12.1533	-14.2581	-45.9396	-0.664255	0	36.9498		-148.241	45.3954	16.6467	12.1533	0	8.56078	7.08154	0	-12.4832		13.4362	-168.072	-169.458	37.9135	0	-13.9075	-7.08154	0	-78.8776		63.3393	-14591.7	-15461	7498.14	-309.748	-1227.43	-42.7676	-28.5809	-3362.1		-1658.23	-168.072	-169.458	37.9135	0	-13.9075	-7.08154	0	-78.8776
2V5Z - prepared - Frame 551	-158.601	-16.6995	14.3638	-16.5203	-44.822	0.975354	0	48.198		-144.097	44.9082	8.82619	14.3638	-0.00256421	8.10004	7.08635	0	-6.57578		13.1102	-167.058	-165.342	37.374	0	-13.9112	-7.08635	0	-81.4947		63.4025	-14615.3	-15538.9	7427.38	-308.793	-1217.81	-41.6487	-44.0955	-3339.55		-1551.91	-167.058	-165.342	37.374	0	-13.9112	-7.08635	0	-81.4947
2V5Z - prepared - Frame 601	-150.303	-1.96858	17.336	-14.8105	-46.0851	0.0960392	0	39.0029		-143.873	47.7912	9.95914	17.336	0	8.5748	7.09782	0	-7.08734		11.9107	-166.723	-165.238	37.3818	0	-13.8962	-7.09782	0	-81.2797		63.4071	-14635.5	-15418.4	7394.05	-302.248	-1228.2	-39.6176	-51.0113	-3389.59		-1600.48	-166.723	-165.238	37.3818	0	-13.8962	-7.09782	0	-81.2797
2V5Z - prepared - Frame 651	-184.467	-5.72109	11.4514	-15.37	-50.7305	-5.47676	0	36.5072		-155.127	22.3114	21.1562	11.4514	0.565466	0.397899	0	0	-12.1919		0.932293	-147.21	-165.717	36.3697	-0.629337	-6.33107	0	0	-84.1475		73.2453	-14621.6	-15386	7289.04	-301.394	-1217.77	-38.7797	-43.5974	-3360.58		-1562.45	-147.21	-165.717	36.3697	-0.629337	-6.33107	0	0	-84.1475
2V5Z - prepared - Frame 701	-178.285	-12.9851	14.7383	-15.5314	-55.1644	-7.60911	0	57.6548		-159.388	29.7159	11.9047	14.7383	0.546106	0.938809	2.7409e-06	0	-2.33284		3.92075	-147.57	-166.264	38.3602	-0.622414	-6.30481	-2.7409e-06	0	-84.2825		71.5439	-14564.2	-15429.3	7523.08	-308.882	-1230.98	-36.3837	-28.2734	-3336.85		-1716.54	-147.57	-166.264	38.3602	-0.622414	-6.30481	-2.7409e-06	0	-84.2825
2V5Z - prepared - Frame 751	-158.814	-8.32795	10.3934	-16.6633	-44.0753	-0.000824597	0	44.7949		-144.935	52.1791	20.4415	10.3934	0	9.4462	7.52591	0	-8.33672		12.7088	-173.826	-175.723	38.9155	0	-15.1024	-7.52591	0	-79.7098		65.3199	-14654.4	-15409.2	7328.74	-305.97	-1219.76	-34.558	-31.5324	-3405.56		-1576.54	-173.826	-175.723	38.9155	0	-15.1024	-7.52591	0	-79.7098
2V5Z - prepared - Frame 801	-148.844	1.63765	12.8289	-15.0568	-45.403	1.62553	0	41.4221		-145.899	48.4199	16.2633	12.8289	0	7.87085	7.0936	0	-7.88468		12.2479	-168.118	-169.209	37.8114	0	-13.8988	-7.0936	0	-79.0788		63.3508	-14564.2	-15474.1	7365.18	-302.634	-1208.47	-36.3922	-35.7778	-3345.55		-1526.49	-168.118	-169.209	37.8114	0	-13.8988	-7.0936	0	-79.0788
2V5Z - prepared - Frame 851	-154.26	-8.74577	14.2462	-15.2473	-44.3275	0.171752	0	44.1726		-144.53	44.7616	8.72735	14.2462	0	8.24818	7.12444	0	-6.57596		12.9914	-166.839	-165.247	37.4056	0	-13.8664	-7.12444	0	-81.3997		63.3924	-14520.6	-15405.5	7485.66	-306.118	-1216.54	-39.6253	-35.2318	-3356.29		-1646.94	-166.839	-165.247	37.4056	0	-13.8664	-7.12444	0	-81.3997
2V5Z - prepared - Frame 901	-181.866	-22.724	17.7995	-15.8613	-54.41	-7.5207	0	63.5831		-162.732	27.6042	15.2539	17.7995	0.624624	0.334154	0	0	-6.30148		-0.106445	-147.282	-165.828	36.3981	-0.627408	-6.32445	0	0	-84.0997		73.2002	-14390.9	-15542.1	7703	-304.267	-1231.05	-37.4167	-33.7516	-3309.22		-1636.11	-147.282	-165.828	36.3981	-0.627408	-6.32445	0	0	-84.0997
2V5Z - prepared - Frame 951	-155.475	-17.2793	13.0786	-15.6017	-44.4618	2.60769	0	55.3447		-149.164	51.7365	19.8106	13.0786	0	9.78171	7.53076	0	-8.898		10.4329	-173.698	-175.87	38.9227	0	-15.0975	-7.53076	0	-79.4847		65.363	-14641.3	-15481.1	7382.71	-307.521	-1222.29	-40.2801	-35.121	-3335.08		-1602.62	-173.698	-175.87	38.9227	0	-15.0975	-7.53076	0	-79.4847
2V5Z - prepared - Frame 1001	-180.215	-36.6297	14.245	-19.5547	-40.3138	1.02859	0	54.03		-153.02	51.4795	18.606	14.245	0	11.1393	7.43381	0	-10.4289		10.4844	-171.47	-171.022	39.9091	0	-17.0284	-7.43381	0	-79.0745		63.1802	-14489.7	-15509.2	7567.67	-317.385	-1208.97	-36.7663	-35.7689	-3306.03		-1643.22	-171.47	-171.022	39.9091	0	-17.0284	-7.43381	0	-79.0745
[truncated: 34 more columns]

## Sheet: RMSD-2V5Z-cmpd15_MD
Reference Residues	A:3(ASN)	A:4(LYS)	A:5(CYS)	A:6(ASP)	A:7(VAL)	A:8(VAL)	A:9(VAL)	A:10(VAL)	A:11(GLY)	A:12(GLY)	A:13(GLY)	A:14(ILE)	A:15(SER)	A:16(GLY)	A:17(MET)	A:18(ALA)	A:19(ALA)	A:20(ALA)	A:21(LYS)	A:22(LEU)	A:23(LEU)	A:24(HIS)	A:25(ASP)	A:26(SER)	A:27(GLY)	A:28(LEU)	A:29(ASN)	A:30(VAL)	A:31(VAL)	A:32(VAL)	A:33(LEU)	A:34(GLU)	A:35(ALA)	A:36(ARG)	A:37(ASP)	A:38(ARG)	A:39(VAL)	A:40(GLY)	A:41(GLY)	A:42(ARG)	A:43(THR)	A:44(TYR)	A:45(THR)	A:46(LEU)	A:47(ARG)	A:48(ASN)	A:49(GLN)	A:50(LYS)	A:51(VAL)
Structure2	3.77	2.69	1.69	1.75	1.4	1.5	1.27	1.05	0.62	0.51	0.7	1.11	0.96	0.93	1.14	0.98	0.73	0.66	2.1	1.63	1.36	0.8	1.44	1.26	1.33	1.29	1.52	1.33	1.88	1.09	0.83	0.84	0.72	0.74	1.02	0.68	0.47	0.54	0.71	0.78	1.18	0.51	0.84	2.32	4.38	2.45	3.1	2.91	1.21
Structure3	3.19	2.04	1.39	0.63	1.24	0.8	0.67	0.71	0.33	0.28	0.7	1.02	0.46	0.5	0.95	0.9	0.54	0.52	1.89	1.1	0.56	0.86	0.7	0.52	0.46	0.82	0.56	0.87	1.16	0.74	0.91	0.75	0.71	0.75	0.83	0.65	0.58	0.56	0.48	0.6	0.57	0.77	1.25	2.66	3.66	2.98	4.61	3.08	2.95
Structure4	3.63	2.02	1.35	0.73	1.32	1.4	0.72	0.95	0.56	0.32	0.56	0.64	0.41	0.45	1.07	0.5	0.36	0.36	1.12	1	0.63	0.95	0.77	0.85	0.7	1	0.76	0.91	1.36	0.87	0.85	0.88	0.66	0.68	0.98	0.58	0.5	0.69	0.69	0.65	0.61	0.78	1.09	2.3	2.36	1.89	1.93	2.08	2.27
Structure5	3.8	1.36	1.78	0.62	0.59	0.93	0.67	0.78	0.54	0.43	0.63	0.88	0.43	0.58	0.74	0.78	0.5	0.71	1.24	1.1	0.68	1.68	1.17	0.85	1.39	1.32	1.55	1.44	1.46	0.96	0.91	1.1	0.98	0.63	1.03	0.47	0.53	0.6	0.55	0.55	0.48	0.9	0.83	2.9	3.6	2.56	3.04	3.02	2.83
Structure6	3.84	1.66	1.37	0.89	0.75	0.71	0.52	0.54	0.64	0.7	0.77	0.99	0.52	0.51	0.79	0.53	0.44	0.52	1.28	0.94	0.94	1.64	1.93	1.26	0.63	0.5	0.92	0.75	0.93	0.86	0.88	1.19	1.04	0.98	0.86	0.67	0.74	0.69	0.8	0.54	0.69	1.47	1.19	3.17	3.54	2.95	4.56	4.04	3.33
Structure7	3.86	2	1.13	1.42	1.38	1.44	0.73	0.88	0.46	0.37	0.53	0.91	0.46	0.43	0.97	0.45	0.29	0.26	0.95	1.07	0.69	1.66	0.63	0.36	0.3	0.8	1.78	1.18	1.38	0.76	0.62	0.6	0.25	0.57	0.88	0.94	0.24	0.33	0.52	0.77	0.85	0.81	0.8	2.45	4.04	2.29	3.82	3.19	1.96
Structure8	4.75	1.97	2.1	1.84	1.27	1.37	0.71	0.64	0.32	0.3	0.55	1	0.63	0.47	0.52	0.54	0.55	0.3	1.69	0.83	0.73	0.82	0.96	0.79	0.88	1.07	1.31	1.17	1.5	0.68	1	1.04	0.77	0.76	0.87	0.38	0.34	0.52	0.64	0.71	0.59	1.03	1.01	1.64	3.58	2.29	4.69	4.26	3.58
Structure9	3.38	1.43	1.12	0.79	0.97	0.72	0.68	0.83	0.54	0.37	1.15	1.37	0.92	0.98	0.94	1.09	0.76	0.61	1.67	0.98	0.76	1.48	0.83	1.06	0.43	0.82	0.72	0.45	0.91	1.03	1.13	0.76	0.68	0.75	0.6	0.54	0.42	0.68	0.36	0.52	0.31	0.35	0.82	2.07	2.28	2.34	2.96	1.51	1.58
Structure10	1.74	2.22	1.39	0.8	0.71	1.09	0.71	0.89	0.54	0.42	0.26	0.83	0.48	0.11	0.31	0.63	0.83	0.56	1.76	0.86	1.03	0.42	0.32	0.33	0.29	0.8	0.58	0.96	0.83	0.45	0.43	0.63	0.61	0.58	0.47	0.85	0.55	0.37	0.37	0.42	0.78	0.59	0.67	2.58	3.64	2.08	3.05	2.12	1.75
Structure11	2.59	0.96	1.22	0.51	0.69	0.72	0.56	0.65	0.54	0.52	0.55	0.76	0.46	0.49	1.06	0.29	0.29	0.6	0.97	0.64	0.75	1.71	0.9	0.65	0.57	0.67	0.93	1.31	1.19	0.59	0.66	0.47	0.39	0.47	0.92	1.1	0.49	0.34	0.26	0.43	0.63	0.8	1.16	3.44	3.99	2.91	5.25	5.27	3.85
Structure12	3.78	2.57	1.55	0.73	0.65	0.85	0.69	0.86	0.63	0.47	0.51	0.94	0.5	0.41	0.88	0.46	0.44	0.51	1.24	0.64	0.59	0.49	0.66	0.65	1.37	0.67	0.91	1.13	1.02	0.65	0.48	0.52	0.48	0.76	2.29	0.94	0.37	0.33	0.32	0.41	0.51	0.83	0.94	2.63	4.42	2.67	2.72	3.19	3.1
Structure13	3.8	1.94	1.58	1.09	0.91	0.71	0.68	0.64	0.38	0.4	0.75	0.97	0.63	0.59	0.82	0.73	0.63	0.66	0.7	1.09	0.33	1.15	0.88	0.7	0.72	1.07	1.47	1.32	0.96	0.49	0.43	0.76	0.68	0.65	0.63	0.54	0.22	0.24	0.34	0.29	0.25	0.96	0.79	2.18	4.11	2.69	3.25	4.77	3.59
Structure14	1.97	1.9	1.62	0.55	0.88	0.89	0.71	0.8	0.39	0.29	0.47	0.8	0.64	0.66	1.13	0.44	0.73	0.96	1.62	1.01	0.64	1.42	1.05	0.23	0.48	0.83	1.75	0.99	1.49	0.66	0.8	0.99	0.68	0.68	0.97	0.53	0.38	0.53	0.53	0.38	0.66	0.5	0.87	2.58	3.54	1.76	2.71	2.38	2.64
Structure15	2.02	1.4	1.35	0.87	0.79	1.28	1.15	1.01	0.42	0.54	0.64	0.96	0.67	0.74	0.95	0.64	0.57	0.5	2.1	1	0.76	0.77	0.81	0.48	0.33	0.84	1.87	0.56	1.37	0.94	1.02	1.1	0.6	0.58	0.6	0.68	0.41	0.44	0.67	0.49	0.41	0.39	0.72	2.32	3.95	2.33	4.8	4.5	3.16
Structure16	1.39	2.16	1.45	0.96	1.02	0.92	0.68	0.69	0.64	0.37	0.86	1.1	0.77	0.95	1.02	1.16	1.08	1	1.19	1.25	0.99	0.95	1.06	0.69	0.41	0.87	0.73	1.12	1.2	0.79	0.87	0.93	0.77	0.52	1.1	0.45	0.27	0.53	0.51	0.51	0.52	0.53	0.9	2.33	2.33	2.69	3.52	3.74	3.72
Structure17	3.58	1.77	1.77	0.83	0.85	1.1	0.87	1	0.44	0.53	0.22	0.66	0.44	0.35	1.01	0.33	0.16	0.29	1.65	1.16	0.91	2.12	0.81	0.68	0.87	1.16	1	0.96	1.27	0.71	0.82	0.83	0.82	0.69	0.48	0.62	0.45	0.38	0.46	0.6	0.72	1.03	0.86	2.51	3.01	2.47	4.69	4.16	2.55
Structure18	1.64	1.92	1.34	0.71	0.69	1.15	0.77	1.03	0.54	0.36	0.42	0.84	0.53	0.71	1.17	0.77	0.49	0.61	0.99	0.82	0.81	1.12	1.27	0.71	0.7	0.62	0.86	1.15	1.36	0.94	1.1	0.49	0.57	0.55	0.56	1.01	0.86	0.45	0.5	0.51	0.76	2.58	1.02	2.22	2.6	2.68	3.68	3.18	2.73
Structure19	3.9	2.43	1.19	1.2	0.72	0.66	0.57	0.74	0.28	0.18	0.4	0.81	0.47	0.53	0.96	0.51	0.32	0.61	1.03	0.72	1.01	1.69	1.55	1.27	0.66	0.64	2.05	1.33	1.07	0.4	0.48	0.34	0.43	0.39	0.66	1.07	0.44	0.43	0.31	0.33	0.88	2.99	1.14	2.08	3.27	1.54	3.56	3	1.96
Structure20	1.68	1	1.39	0.69	0.61	1.21	0.7	0.88	0.78	0.8	0.78	1.12	0.68	0.63	1.17	0.68	0.59	0.57	1.37	1.06	0.67	1.34	0.82	1.02	0.37	0.92	1.81	1.14	1.49	0.91	1.36	1.37	1.32	1.09	1.08	0.93	1.07	0.92	1.02	0.84	1.12	2.85	1.51	2.21	3.6	1.9	3.73	3.16	2.45
Structure21	1.95	1.81	0.87	0.89	1.3	0.95	0.89	0.96	0.45	0.43	0.25	0.88	0.47	0.45	0.99	0.48	0.4	0.5	1.37	1.08	0.69	2.35	0.96	0.45	0.48	0.65	0.67	1.27	1.09	0.69	0.87	0.46	0.41	0.39	0.79	0.82	0.47	0.39	0.34	0.65	0.98	3.01	0.91	1.13	2.98	2.1	4.22	3.8	2.09
[truncated: 451 more columns]

## Sheet: RMSD-2V5Z-cmpd6_MD
Reference Residues	A:3(ASN)	A:4(LYS)	A:5(CYS)	A:6(ASP)	A:7(VAL)	A:8(VAL)	A:9(VAL)	A:10(VAL)	A:11(GLY)	A:12(GLY)	A:13(GLY)	A:14(ILE)	A:15(SER)	A:16(GLY)	A:17(MET)	A:18(ALA)	A:19(ALA)	A:20(ALA)	A:21(LYS)	A:22(LEU)	A:23(LEU)	A:24(HIS)	A:25(ASP)	A:26(SER)	A:27(GLY)	A:28(LEU)	A:29(ASN)	A:30(VAL)	A:31(VAL)	A:32(VAL)	A:33(LEU)	A:34(GLU)	A:35(ALA)	A:36(ARG)	A:37(ASP)	A:38(ARG)	A:39(VAL)	A:40(GLY)	A:41(GLY)	A:42(ARG)	A:43(THR)	A:44(TYR)	A:45(THR)	A:46(LEU)	A:47(ARG)	A:48(ASN)	A:49(GLN)	A:50(LYS)	A:51(VAL)
Structure2	5.13	1.58	1.32	1	1.33	1.06	0.56	0.45	0.56	0.56	0.72	0.73	0.36	0.34	0.57	0.7	0.76	0.44	1.57	0.98	0.58	1.26	0.88	0.35	0.77	1.33	1.04	1.16	0.82	0.27	0.72	0.96	1.26	1.1	1.51	0.61	0.38	0.63	0.48	0.69	0.53	0.66	1.49	0.77	2.35	2.42	3.63	2.81	0.68
Structure3	4.23	3.15	1.7	1.28	1.29	0.84	0.63	0.4	0.58	0.66	0.6	0.87	0.48	0.47	0.56	0.79	1.01	0.83	1.55	0.98	0.83	1.47	1.3	1.92	1.72	1.08	2.53	1.21	1.33	0.73	0.76	1.13	1.04	0.95	1.02	0.66	0.52	0.28	0.45	0.65	0.42	1.06	1.28	1.89	3.31	2.19	3.47	3.8	3.3
Structure4	5.02	2.07	1.3	0.58	0.98	0.52	0.45	0.41	0.52	0.27	0.33	1	0.37	0.57	0.66	0.22	0.48	0.79	0.7	1.07	0.79	1.47	0.94	0.71	0.72	0.79	0.78	0.76	0.77	0.6	0.43	0.41	0.9	0.91	1.37	1.42	0.62	0.67	0.6	0.45	1.01	1.34	1.25	1.1	1.62	2.83	3.63	3.62	2.26
Structure5	4.49	2.06	1.24	0.81	1.35	0.94	0.98	0.85	0.49	0.52	0.37	0.43	0.29	0.39	0.61	0.25	0.62	0.84	0.82	1.02	1.14	1.6	1.06	1.14	1.44	0.65	0.6	1.17	1.27	0.58	0.76	1.17	1.4	1.5	2.23	1.72	0.83	0.44	0.32	0.55	0.39	0.45	1.41	1.69	3.33	3.04	3.72	2.39	0.91
Structure6	3.2	3.22	1.62	1.16	1.06	1.01	0.85	0.37	0.4	0.49	0.34	0.46	0.49	0.22	0.38	0.7	1.01	1.03	0.88	0.93	1.09	1.67	1.57	1.5	1.59	1.57	1.29	0.97	1.33	0.62	0.68	0.44	0.68	0.76	1.07	1.18	0.41	0.54	0.3	0.58	0.37	0.98	1.23	2.18	3.84	2.92	5.43	4.54	2.67
Structure7	4.26	2.42	1.47	1	1.65	1.53	0.99	0.87	0.73	0.53	0.41	0.5	0.4	0.32	0.44	0.53	0.52	0.44	1	0.49	0.74	0.75	0.82	0.66	0.56	0.63	0.38	0.93	1.69	0.75	0.99	0.55	0.58	0.75	1	1.09	0.62	0.73	0.36	0.55	0.79	0.8	1.37	2.91	3.63	2.81	3.25	3	1.59
Structure8	9.68	4.87	1.71	0.69	0.84	0.55	0.71	0.6	0.77	0.62	0.5	0.47	0.37	0.29	0.67	0.41	0.33	0.53	0.83	1.09	0.81	0.63	1.01	0.65	0.64	0.57	0.9	0.6	1.13	0.96	0.89	0.64	0.92	1.05	1.59	1.44	0.85	0.44	0.5	1.13	0.29	1.37	0.94	2	3.23	2.47	3.9	4.05	3.1
Structure9	8.96	7.42	2.58	1.44	1.42	0.6	0.53	0.49	0.49	0.29	0.23	0.45	0.45	0.56	0.58	0.5	0.73	1.04	1.03	0.91	1.15	1.81	1.1	1.28	1.39	1.28	1.29	1.47	1.38	0.72	0.37	0.42	0.47	0.34	0.69	0.87	0.52	0.44	0.23	0.43	0.38	1.31	1.33	2.24	4.14	3.7	5.26	6.43	2
Structure10	4.38	2.39	1.09	0.58	1.02	0.5	0.39	0.33	0.38	0.43	0.27	0.27	0.41	0.32	0.6	0.44	0.23	0.57	0.54	0.35	0.66	0.78	0.7	0.54	0.69	0.43	0.72	1.12	0.73	0.38	0.46	0.99	0.82	1.09	1.31	0.94	0.83	0.75	0.48	0.5	0.53	0.45	0.82	1.99	4.35	2.36	4.1	4.39	3.1
Structure11	2.28	2.37	1.23	0.66	1.11	0.44	0.72	0.48	0.3	0.32	0.33	0.74	0.48	0.25	0.87	0.62	0.8	0.75	1.43	0.97	1.05	1.68	1.48	1.5	1.51	1.07	0.89	1.23	1.16	0.64	0.63	0.43	0.46	0.57	0.54	0.96	0.8	0.62	0.43	0.74	0.53	0.62	0.93	2.31	3.3	2.44	3.67	4.62	2.28
Structure12	4.35	3.09	1.46	0.68	0.75	0.87	0.41	0.46	0.4	0.19	0.26	0.63	0.52	0.59	0.64	0.86	0.9	1.18	1.51	1.19	1.62	1.89	1.38	1.38	1.25	1.08	2.07	1.1	1.01	0.7	0.6	0.61	0.36	0.58	0.99	0.69	0.39	0.47	0.49	0.82	0.55	0.44	0.92	1.68	3.58	2.23	5.16	4.13	3.06
Structure13	4.29	2.39	1.5	0.89	0.97	0.67	0.66	0.61	0.36	0.34	0.37	0.84	0.45	0.44	0.39	0.33	0.55	0.34	0.54	0.95	0.77	1.37	0.96	1.12	1.41	1.67	1.11	1.31	1.26	0.58	0.65	0.42	0.59	0.7	0.79	1.21	0.65	0.34	0.28	0.45	0.4	0.89	1.32	2.55	4.88	2.83	5.28	4.79	2.73
Structure14	2.45	2.71	1.87	1.1	1.31	1.09	0.92	0.75	0.85	0.61	0.55	0.95	0.39	0.35	0.68	0.95	0.87	0.74	0.61	0.73	0.85	1.74	0.89	0.75	1.29	1.49	0.77	1	1.43	0.75	1.21	0.98	0.89	0.88	1.31	1.25	0.69	0.31	0.39	0.86	0.51	0.85	0.56	1.59	3.86	2.01	4.34	3.01	2.49
Structure15	4.54	1.91	1.27	0.79	1.12	0.89	0.73	0.7	0.85	1.22	0.92	0.6	0.35	0.18	0.62	0.71	0.82	0.42	0.94	0.65	0.8	0.74	0.83	0.84	0.87	1.28	0.47	1.21	0.75	0.59	0.8	0.88	1.18	1.24	1.4	1.32	1.03	0.63	0.64	0.82	0.58	1.33	1.06	1.88	4.1	1.89	3.86	3.9	2.86
Structure16	3.54	3.03	0.85	0.89	0.79	0.6	0.62	0.61	0.67	0.36	0.54	0.72	0.55	0.71	0.61	0.51	0.7	0.86	1.1	0.93	1.12	1.75	0.93	0.84	1.07	0.63	0.91	0.94	1.22	0.61	0.58	0.83	0.86	0.85	1	1	0.46	0.49	0.66	1.24	0.5	0.88	0.65	1.42	3.62	1.65	2.75	2.77	2.7
Structure17	4.43	1.82	1.03	1.2	1.15	0.45	0.42	0.46	0.42	0.73	0.69	0.97	0.63	0.41	0.62	0.58	0.6	0.59	1.86	0.9	1.08	1.42	1	0.88	0.76	0.98	1.74	1.06	0.74	0.63	0.53	0.49	0.36	0.49	0.57	1.02	0.94	0.89	0.32	0.54	0.6	0.85	0.96	2.2	3.71	1.31	3.7	4.19	2.25
Structure18	2.13	2.09	1.05	1.06	0.61	0.74	0.67	0.64	0.57	0.99	0.76	0.82	0.58	0.72	0.95	0.83	1.01	0.87	1.18	1.02	1.02	1.03	1.4	0.7	0.48	1.19	1.26	1.17	1.28	0.74	1.33	1.32	1.11	1.24	1.61	1.44	0.79	0.56	1.01	1.34	0.95	1.34	1.05	2.2	3.48	1.86	3.98	2.97	2.26
Structure19	2.2	1.45	0.99	0.77	0.9	0.63	0.65	0.71	0.79	0.67	0.61	1.23	0.27	0.3	0.39	0.46	0.76	0.75	0.86	0.82	0.91	1.26	0.93	0.86	0.64	0.73	1.79	1	0.94	0.49	0.79	1	0.68	1.14	1.08	1.49	1.09	0.84	0.47	1.18	0.65	0.88	1.08	2.8	4.16	3.15	4.19	4.26	2.61
Structure20	1.91	2.06	1.19	1.09	0.81	0.66	0.85	0.73	0.71	0.67	0.71	0.96	0.63	0.71	0.73	0.64	0.85	0.86	1.27	0.87	1.18	1.1	1.06	1.15	0.72	0.88	1.63	1	1.17	0.53	1.08	1.2	1.34	1.12	2.27	1.41	0.95	0.97	1.16	1.5	1.01	1.93	1.08	1.62	3.43	2.92	2.97	2.9	2.04
Structure21	3.13	1.9	1.01	1.39	1.03	0.56	0.54	0.43	0.31	0.55	0.59	0.85	0.48	0.56	0.77	0.68	0.71	0.54	0.79	0.72	0.7	1.47	0.9	0.93	1.2	1.45	2.23	1.31	1.13	0.44	0.88	0.98	1.09	1.01	1.24	1.39	0.9	0.65	0.62	0.95	0.47	0.94	0.8	1.53	2.36	3.06	2.67	2.24	1.91
[truncated: 451 more columns]

## Sheet: RMSD-2V5Z-native-MD
Reference Residues	A:3(ASN)	A:4(LYS)	A:5(CYS)	A:6(ASP)	A:7(VAL)	A:8(VAL)	A:9(VAL)	A:10(VAL)	A:11(GLY)	A:12(GLY)	A:13(GLY)	A:14(ILE)	A:15(SER)	A:16(GLY)	A:17(MET)	A:18(ALA)	A:19(ALA)	A:20(ALA)	A:21(LYS)	A:22(LEU)	A:23(LEU)	A:24(HIS)	A:25(ASP)	A:26(SER)	A:27(GLY)	A:28(LEU)	A:29(ASN)	A:30(VAL)	A:31(VAL)	A:32(VAL)	A:33(LEU)	A:34(GLU)	A:35(ALA)	A:36(ARG)	A:37(ASP)	A:38(ARG)	A:39(VAL)	A:40(GLY)	A:41(GLY)	A:42(ARG)	A:43(THR)	A:44(TYR)	A:45(THR)	A:46(LEU)	A:47(ARG)	A:48(ASN)	A:49(GLN)	A:50(LYS)	A:51(VAL)
Structure2	4.01	1.34	1.18	1.03	0.86	1.15	0.81	0.91	0.55	0.28	0.37	1.08	0.77	1.1	1.29	0.49	0.82	1.07	1.03	1.29	1.17	1.48	0.76	0.65	0.54	1.21	1.11	1.01	1.45	0.82	0.83	0.6	0.53	0.55	0.56	0.81	0.62	0.35	0.38	0.41	0.58	0.9	0.77	1.02	1.12	0.59	2.89	1.5	0.66
Structure3	3.8	2.34	1.64	1.35	1.38	1.05	0.85	0.76	0.57	0.29	0.53	0.81	0.97	0.88	1.11	0.61	0.72	0.79	2.39	1.4	1.26	1.25	2	1.85	1.79	1.95	1.87	1.08	1.45	0.71	1.02	0.47	0.54	0.65	0.79	0.64	0.61	0.33	0.32	0.42	0.45	0.99	0.91	1.77	1.59	0.92	1.54	1.04	0.84
Structure4	4.6	2.15	1.66	1.32	1.43	1.61	1.08	1.26	0.76	0.22	0.35	0.79	0.63	0.74	1.18	0.48	0.74	1.03	0.77	1.51	1.57	1.7	1.58	1.17	0.9	1.42	1.37	1.55	2.21	1.08	1.03	0.58	0.65	0.68	1.02	1.1	0.63	0.43	0.3	0.51	0.58	0.81	0.48	1	0.87	2.01	2.67	1.17	0.84
Structure5	4.2	1.23	1.61	1.49	1.64	1.18	0.74	0.87	0.63	0.47	0.37	0.28	0.81	0.81	1.08	1.29	0.98	1.21	1.49	1.34	1.59	1.63	1.51	1.36	1.15	1.5	1.76	1.35	1.33	0.68	0.48	0.45	0.65	0.6	0.88	0.79	0.62	0.38	0.25	0.39	0.41	1.08	0.54	1.61	0.93	1.26	4.26	1.27	0.76
Structure6	4.13	1.77	1.87	1.33	1.33	1.8	0.85	0.8	0.72	0.73	0.31	0.56	0.87	0.83	1.04	0.6	0.64	0.93	1.97	1.19	1.55	1.78	0.78	1.26	1.45	2.06	1.93	1.42	1.58	0.51	0.69	0.48	0.66	0.63	0.84	1.03	0.81	0.87	0.64	0.83	1	1.42	0.89	1.39	0.88	0.65	1.75	1.26	0.55
Structure7	4.49	1.71	2.15	1.92	1.36	1.82	0.62	0.92	0.92	0.85	0.69	0.43	0.49	0.69	0.72	0.71	0.82	0.98	1.56	1.1	1.45	1.14	1.62	1.93	1.78	2.06	2.14	1.2	1.49	0.98	0.69	0.46	0.78	0.57	1.03	2.28	0.82	0.8	0.58	0.51	0.56	0.89	0.68	1.07	0.43	1.98	2.28	1.03	0.44
Structure8	4.62	1.61	1.79	1.52	1.4	1.42	0.89	1.18	0.79	0.83	0.46	0.27	0.49	0.41	0.97	0.81	0.62	0.96	1.64	0.75	1.4	1.85	1.06	1.32	1.18	1.83	2.26	1.45	1.76	0.8	0.85	0.43	0.48	0.62	1	2.12	0.88	0.84	0.66	0.62	0.99	1.16	0.72	1.25	0.81	0.53	1.91	1.31	0.57
Structure9	4.44	1.64	1.29	1.2	1.37	1.4	0.91	1.06	0.76	0.73	0.62	0.4	0.6	0.74	0.94	0.56	0.59	0.8	1.43	0.77	0.99	0.91	1.29	1.52	1.08	1.54	1.88	1.08	1.53	0.83	1.28	0.88	1.01	1.04	1.35	2.52	0.7	0.69	0.35	0.29	0.48	0.9	0.49	1.44	0.94	1.83	2.72	2.4	1.15
Structure10	3.68	3.07	1.65	1.71	1.55	1.62	0.76	0.87	0.56	0.61	0.48	0.59	0.72	0.83	1.05	0.64	0.7	0.88	1.77	0.85	1.11	1.47	1	1.45	1.25	1.83	2.27	1.22	1.35	0.97	0.85	0.6	0.74	0.7	0.65	2.34	0.35	0.43	0.36	0.48	0.49	0.84	0.54	1.16	3.78	1.74	1.95	1.25	1.5
Structure11	4.15	1.18	1.93	1.61	1.45	1.44	1.03	0.85	0.39	0.31	0.38	0.48	0.78	0.65	0.69	0.68	0.65	0.81	1.81	1.49	1.47	1.79	1.3	1.61	1.62	2.17	1.91	1.23	1.49	0.75	0.7	0.56	0.71	0.58	0.69	2.63	0.67	0.52	0.38	0.41	0.6	1.45	0.77	1.34	2.63	1.92	4.38	2.54	1.03
Structure12	4.62	3.08	1.65	1.7	1.5	1.49	1.1	1.17	1.15	0.66	0.47	0.83	0.98	0.99	1.01	0.75	0.96	1.21	0.59	0.86	1.61	1.64	0.92	1.53	1.41	1.68	1.85	1.81	1.53	1.01	0.9	0.68	0.91	0.77	0.74	2.42	0.63	0.42	0.28	0.61	0.76	0.92	0.72	1.03	2.88	2.69	3.13	1.62	0.67
Structure13	3.77	2.63	1.65	1.65	1.47	1.01	0.99	1.29	0.88	0.73	0.65	0.7	0.77	0.78	0.58	0.64	0.62	0.89	2.51	1.46	1.52	1.63	2.12	1.85	1.7	1.9	1.76	1.62	1.46	0.88	0.71	0.74	0.87	0.72	0.66	2.42	0.49	0.39	0.51	0.39	0.36	0.84	0.53	1.59	1.19	2.04	1.96	1.83	0.71
Structure14	3.85	1.17	1.12	1.33	1.03	1.23	0.96	0.75	0.5	0.49	0.33	0.35	0.58	0.51	0.7	0.47	0.59	0.68	0.71	0.75	1.08	1.59	0.75	1.29	1.23	1.51	1.61	1.22	1.33	0.63	0.61	0.31	0.42	0.53	0.69	2.7	0.73	0.49	0.39	0.62	0.84	0.66	0.79	1.06	1.43	2.36	2.67	2.26	0.46
Structure15	4.92	1.9	1.72	1.23	1.06	1.18	0.65	0.88	0.61	0.52	0.31	0.5	0.76	0.66	0.57	0.73	0.64	0.85	0.94	1.27	1.38	1.91	1.13	1.57	1.4	1.45	1.64	0.98	1.24	0.86	0.45	0.4	0.37	0.81	0.79	2.37	0.54	0.58	0.31	0.35	0.45	1.48	0.83	0.94	1.42	1.82	2.06	1.99	0.55
Structure16	2.91	2.78	1.85	1.26	1.17	1.12	0.79	1.15	0.67	0.81	0.71	0.52	0.68	0.75	1	0.75	0.94	1.23	0.89	1.36	1.33	1.49	1.49	1.69	1.71	1.53	1.97	1.47	1.44	0.82	0.69	0.49	0.4	0.77	1.55	2.2	0.54	0.64	0.35	0.52	0.7	1.29	0.74	1.06	2.02	2.87	4.64	2.33	0.84
Structure17	2.47	1.73	1.75	1.7	1.56	1.42	0.97	0.7	0.56	0.55	0.41	0.35	0.52	0.52	0.96	0.42	0.55	0.78	1.54	0.96	1.42	1.41	1.47	1.38	1.24	1.9	1.66	1.22	0.98	0.69	0.67	0.42	0.62	0.76	0.56	0.75	0.58	0.7	0.44	0.39	0.72	0.89	0.71	1.76	2.06	2.73	5.38	3.36	2.91
Structure18	2.54	2.23	1.41	1	1.2	1.39	1.23	1.43	0.87	0.81	0.57	0.75	0.91	0.95	1.16	1.17	0.86	1.1	2.2	1.3	1.19	1.54	1.69	1.41	1.49	1.75	1.9	1.42	1.6	0.65	0.61	0.55	0.5	0.64	0.65	0.76	0.31	0.22	0.44	0.6	0.54	1.14	0.66	1.42	1.08	0.58	3.75	1.64	0.47
Structure19	4.13	1.39	0.85	0.83	0.32	0.56	0.26	0.53	0.75	0.65	0.34	0.37	0.27	0.3	0.86	0.63	0.36	0.37	1.26	0.67	0.43	1.14	1.42	0.92	0.77	1.02	1.8	0.39	1.22	0.62	0.71	0.52	0.73	0.77	1.06	1.12	1	0.93	0.46	0.66	0.62	0.81	0.71	1.23	1.32	1.17	2.07	1.58	1.18
Structure20	2.2	1.68	1.14	0.52	0.94	1.07	0.66	0.81	0.71	0.52	0.42	0.46	0.76	0.83	0.99	0.42	0.4	0.57	1.3	0.7	1.18	0.9	1.25	1	0.9	0.92	1.29	1.05	1.6	0.83	1.04	0.81	1.09	0.81	0.95	0.77	0.62	0.32	0.37	0.32	0.36	1.05	0.7	1.12	1.31	1.68	3.24	1.95	1.65
Structure21	2.4	0.95	1.33	0.82	1.59	1.51	0.76	0.99	0.73	0.59	0.54	0.42	0.44	0.44	0.47	0.46	0.62	0.61	1.13	1.08	0.73	1.22	0.97	1.06	0.81	1.23	1.04	1.18	1.55	0.77	0.73	0.63	0.76	0.55	0.51	0.63	0.6	0.39	0.21	0.36	0.41	0.63	0.79	1.51	1.53	1.34	1.86	1.51	1.15
[truncated: 452 more columns]
