# Supplementary material for: Rational Design, Synthesis and Pharmacological Evaluation of Chalcones as Dual-Acting Compounds—Histamine H3 Receptor Ligands and MAO-B Inhibitors
Source: Int J Mol Sci. 2026 Jan 6;27(2):581. doi: 10.3390/ijms27020581 (PMC12840679; doi:10.3390/ijms27020581)
Supplement: Supplementary file 1 [file ijms-27-00581-s001.zip › ijms-4056178-supplementary/Supplementary data/supplementary S2/7F61_MD-analysis.xlsx]

## Sheet: MMGBSA-7F61-cmpd11_MD
title	r_psp_MMGBSA_dG_Bind	r_psp_MMGBSA_dG_Bind_Coulomb	r_psp_MMGBSA_dG_Bind_Covalent	r_psp_MMGBSA_dG_Bind_Hbond	r_psp_MMGBSA_dG_Bind_Lipo	r_psp_MMGBSA_dG_Bind_Packing	r_psp_MMGBSA_dG_Bind_SelfCont	r_psp_MMGBSA_dG_Bind_Solv_GB	r_psp_MMGBSA_dG_Bind_Solv_SA	r_psp_MMGBSA_dG_Bind_vdW	r_psp_Lig_Strain_Energy	r_psp_Lig_Strain_Coulomb	r_psp_Lig_Strain_Covalent	r_psp_Lig_Strain_Hbond	r_psp_Lig_Strain_Lipo	r_psp_Lig_Strain_Packing	r_psp_Lig_Strain_SelfCont	r_psp_Lig_Strain_Solv_GB	r_psp_Lig_Strain_Solv_SA	r_psp_Lig_Strain_vdW	r_psp_Ligand_Energy	r_psp_Ligand_Coulomb	r_psp_Ligand_Covalent	r_psp_Ligand_Hbond	r_psp_Ligand_Lipo	r_psp_Ligand_Packing	r_psp_Ligand_SelfCont	r_psp_Ligand_Solv_GB	r_psp_Ligand_Solv_SA	r_psp_Ligand_vdW	r_psp_Complex_Energy	r_psp_Complex_Coulomb	r_psp_Complex_Covalent	r_psp_Complex_Hbond	r_psp_Complex_Lipo	r_psp_Complex_Packing	r_psp_Complex_SelfCont	r_psp_Complex_Solv_GB	r_psp_Complex_Solv_SA	r_psp_Complex_vdW	r_psp_Ligand_Energy.1	r_psp_Ligand_Coulomb.1	r_psp_Ligand_Covalent.1	r_psp_Ligand_Hbond.1	r_psp_Ligand_Lipo.1	r_psp_Ligand_Packing.1	r_psp_Ligand_SelfCont.1	r_psp_Ligand_Solv_GB.1	r_psp_Ligand_Solv_SA.1
7F61-AR-3f + POPC - Frame 1	-143.276	17.4959	5.46354	-1.64448	-58.5755	-5.03634	0	-7.32842		-93.6507	29.2994	5.0129	5.46354	0.348823	11.7415	0	0	-5.70444		12.4371	0.955366	-23.9504	42.4538	-0.348823	-21.9628	0	0	-24.5525		29.3161	-7888.02	-8453.46	4569.17	-180.353	-878.333	-41.3876	-11.9477	-2107.69		-784.031	0.955366	-23.9504	42.4538	-0.348823	-21.9628	0	0	-24.5525
7F61-AR-3f + POPC - Frame 51	-135.396	9.54606	-0.834443	-1.78769	-51.7172	-2.06471	0	1.06699		-89.605	31.6684	5.58095	-0.834443	0.499625	15.6873	0	0	-4.87801		15.6129	-5.10128	-24.2432	45.41	-0.499625	-26.127	0	0	-25.7125		26.0711	-8170.63	-8388.51	4354.29	-179.663	-894.924	-42.3568	-6.0185	-2159.48		-853.97	-5.10128	-24.2432	45.41	-0.499625	-26.127	0	0	-25.7125
7F61-AR-3f + POPC - Frame 101	-154.249	5.18184	7.7541	-1.96609	-64.8808	-3.08384	0	0.697093		-97.951	28.2901	-1.32569	7.7541	0	12.6726	0	0	-0.750611		9.93972	2.83332	-17.9393	43.6564	0	-23.1271	0	0	-29.5631		29.8065	-7993.26	-8415.74	4530.84	-181.495	-902.007	-42.3594	-7.50682	-2155.94		-819.059	2.83332	-17.9393	43.6564	0	-23.1271	0	0	-29.5631
7F61-AR-3f + POPC - Frame 151	-160.936	17.308	3.33271	-1.46856	-68.4822	-2.54926	0	-7.67576		-101.401	4.64555	0.100579	3.33271	0	0.0112257	0	0	-0.0733172		1.27436	22.1587	-19.1983	42.5163	0	-10.6402	0	0	-30.2097		39.6907	-8072.52	-8447.21	4456.25	-183.651	-893.959	-40.8757	-8.88537	-2128.37		-825.823	22.1587	-19.1983	42.5163	0	-10.6402	0	0	-30.2097
7F61-AR-3f + POPC - Frame 201	-122.709	3.53127	2.10761	-1.35159	-46.6292	-2.48884	0	4.46194		-82.3405	33.2112	-1.66273	2.10761	0	18.1631	0	0	-1.67027		16.2735	-4.06014	-17.2115	47.1937	0	-28.9287	0	0	-28.6141		23.5005	-8005.87	-8436.53	4478.79	-177.969	-898.038	-42.7785	-14.5745	-2126.14		-788.643	-4.06014	-17.2115	47.1937	0	-28.9287	0	0	-28.6141
7F61-AR-3f + POPC - Frame 251	-132.409	9.21571	2.53072	-2.09209	-59.8862	-5.72802	0	17.658		-94.1066	28.0844	0.261683	2.53072	0	14.5084	0	0	-0.593998		11.3776	-5.77043	-19.2631	39.909	0	-25.9149	0	0	-28.0788		27.5774	-8051.32	-8400.19	4451.5	-178.217	-893.251	-44.9733	-11.7	-2135.96		-838.526	-5.77043	-19.2631	39.909	0	-25.9149	0	0	-28.0788
7F61-AR-3f + POPC - Frame 301	-132.749	7.38993	-2.84753	-1.64643	-50.6649	-4.6204	0	9.26587		-89.6252	33.9491	-2.18511	-2.84753	9.18595e-06	21.3563	0	0	-0.341318		17.9667	-8.51632	-18.4043	50.0189	-9.18595e-06	-33.1583	0	0	-28.1914		21.2189	-8119.56	-8539.65	4412.76	-187.703	-888.083	-46.9307	-10.4923	-2063.12		-796.333	-8.51632	-18.4043	50.0189	-9.18595e-06	-33.1583	0	0	-28.1914
7F61-AR-3f + POPC - Frame 351	-117.447	15.3376	2.23016	-0.792909	-52.2713	-3.96888	0	7.48525		-85.4671	30.7081	-3.20524	2.23016	0	17.041	0	0	-0.0452671		14.6874	-7.68156	-18.4148	43.7049	0	-29.4392	0	0	-27.715		24.1824	-8042.48	-8448.58	4446.05	-185.135	-889.236	-42.3201	-12.7689	-2174.51		-735.986	-7.68156	-18.4148	43.7049	0	-29.4392	0	0	-27.715
7F61-AR-3f + POPC - Frame 401	-140.769	14.0628	3.68977	-1.74522	-63.6018	-6.39937	0	5.851		-92.6266	31.0739	2.78215	3.68977	0	13.2369	0	0	-2.36435		13.7294	-4.3877	-22.0941	43.2844	0	-25.6355	0	0	-26.5854		26.6428	-8107.52	-8444.91	4434.25	-183.775	-907.98	-51.1489	-15.774	-2113.67		-824.517	-4.3877	-22.0941	43.2844	0	-25.6355	0	0	-26.5854
7F61-AR-3f + POPC - Frame 451	-128.926	16.4128	5.28612	-1.53567	-52.3958	-4.97741	0	-2.40709		-89.3087	36.5314	-1.52696	5.28612	0	18.0059	0	0	-0.922211		15.6885	-11.1967	-20.1195	41.4272	0	-29.9511	0	0	-26.5866		24.0333	-8023.75	-8486.87	4542.42	-185.437	-903.269	-44.4916	-16.5691	-2107.92		-821.61	-11.1967	-20.1195	41.4272	0	-29.9511	0	0	-26.5866
7F61-AR-3f + POPC - Frame 501	-132.848	10.9842	2.29397	-1.79756	-57.12	-3.33752	0	4.16375		-88.0351	23.3547	0.355311	2.29397	0	12.0896	0	0	-1.85356		10.4694	1.62993	-19.4465	41.6307	0	-22.6996	0	0	-28.1196		30.265	-8013.99	-8417.63	4436.69	-186.557	-881.141	-42.3026	-12.4511	-2126.29		-784.32	1.62993	-19.4465	41.6307	0	-22.6996	0	0	-28.1196
7F61-AR-3f + POPC - Frame 551	-118.174	18.4676	2.58511	-0.970296	-51.8307	-3.69237	0	3.12391		-85.8575	30.3374	4.39576	2.58511	0	15.3434	0	0	-6.09684		14.11	-3.79155	-23.8143	41.7517	0	-25.9288	0	0	-23.1044		27.3043	-8038.73	-8437.14	4454.52	-183.159	-898.534	-41.4222	-9.90691	-2156.64		-766.455	-3.79155	-23.8143	41.7517	0	-25.9288	0	0	-23.1044
7F61-AR-3f + POPC - Frame 601	-115.535	19.5841	-1.34505	-0.793062	-47.8194	-4.2092	0	-0.105851		-80.8469	28.5528	-0.46506	-1.34505	0	17.1353	0	0	-2.13377		15.3614	-4.36388	-17.7365	45.5617	0	-28.1373	0	0	-28.8293		24.7775	-7989.43	-8363.05	4475.34	-178.562	-877.346	-39.8181	-12.6747	-2182.76		-810.563	-4.36388	-17.7365	45.5617	0	-28.1373	0	0	-28.8293
7F61-AR-3f + POPC - Frame 651	-144.396	21.9143	2.28598	-0.810553	-64.2431	-5.12259	0	-1.50849		-96.9114	12.8398	1.1809	2.28598	0.00777959	5.72837	0	0	-2.058		5.69472	11.7628	-20.0377	41.4729	-0.00777959	-16.3784	0	0	-28.1313		34.8451	-7991.7	-8444.83	4497.56	-183.743	-885.036	-39.0417	-11.7039	-2145.83		-779.075	11.7628	-20.0377	41.4729	-0.00777959	-16.3784	0	0	-28.1313
7F61-AR-3f + POPC - Frame 701	-107.916	25.2173	1.42789	-0.892181	-47.7386	-4.68713	0	-1.46055		-79.783	29.9331	4.13024	1.42789	0.00267552	16.1229	0	0	-5.61158		13.8609	-4.76697	-23.2498	42.6684	-0.00267552	-26.7769	0	0	-24.2489		26.8429	-8028.05	-8400.25	4394.13	-181.063	-879.143	-38.9881	-12.3891	-2144.37		-765.978	-4.76697	-23.2498	42.6684	-0.00267552	-26.7769	0	0	-24.2489
7F61-AR-3f + POPC - Frame 751	-156.008	20.0555	3.23162	-0.705023	-73.4172	-3.83351	0	-0.874237		-100.465	4.17456	-0.199041	3.23162	0	-0.0986928	0	0	0.10432		1.13635	21.5793	-20.0742	39.9302	0	-9.8933	0	0	-29.2073		40.8238	-8090.87	-8429.06	4431.27	-181.378	-897.186	-37.6455	-8.52801	-2152.24		-816.099	21.5793	-20.0742	39.9302	0	-9.8933	0	0	-29.2073
7F61-AR-3f + POPC - Frame 801	-140.082	22.4602	2.94208	-0.801285	-61.2577	-3.71718	0	-7.12294		-92.5853	17.7857	2.96513	2.94208	0	6.93568	0	0	-3.59724		8.54004	8.71558	-21.6897	42.4519	0	-18.1451	0	0	-26.7262		32.8246	-7918.76	-8446.78	4535.6	-177.859	-877.272	-37.8953	-8.70309	-2137.13		-768.717	8.71558	-21.6897	42.4519	0	-18.1451	0	0	-26.7262
7F61-AR-3f + POPC - Frame 851	-129.052	29.2686	3.63898	-0.802812	-63.7781	-2.53829	0	-3.24246		-91.5983	18.5221	2.39217	3.63898	0	7.08405	0	0	-3.02189		8.4288	10.244	-21.4822	43.6451	0	-17.8022	0	0	-27.0531		32.9363	-8003.1	-8449.67	4508.98	-180.098	-907.816	-38.3413	-12.179	-2129.98		-793.994	10.244	-21.4822	43.6451	0	-17.8022	0	0	-27.0531
7F61-AR-3f + POPC - Frame 901	-132.203	21.5234	3.17442	-0.846202	-61.4439	-3.17512	0	-5.26081		-86.1752	18.5613	2.9371	3.17442	0	7.05661	0	0	-3.42755		8.82074	9.7651	-22.2262	42.4385	0	-17.5949	0	0	-26.5466		33.6943	-7979.72	-8391.27	4456.89	-176.706	-897.796	-40.2345	-10.6866	-2132.98		-786.944	9.7651	-22.2262	42.4385	0	-17.5949	0	0	-26.5466
7F61-AR-3f + POPC - Frame 951	-135.954	17.0869	4.93503	-0.826901	-62.9237	-2.72843	0	-3.01904		-88.4774	16.7755	1.37371	4.93503	0	7.01551	0	0	-2.7262		6.17745	8.56456	-20.8438	42.4177	0	-18.853	0	0	-26.7633		32.6069	-7921.59	-8394.3	4512.18	-181.611	-893.445	-38.4087	-9.27831	-2140.16		-776.568	8.56456	-20.8438	42.4177	0	-18.853	0	0	-26.7633
7F61-AR-3f + POPC - Frame 1001	-146.033	21.7917	3.8437	-0.8261	-66.4498	-3.64561	0	-5.4272		-95.3201	16.5015	2.04234	3.8437	0	6.77679	0	0	-2.79689		6.63555	8.60602	-20.8335	42.3519	0	-18.8607	0	0	-26.7256		32.674	-8037.17	-8473.89	4419.1	-182.653	-898.083	-43.8818	-9.83292	-2098.45		-749.467	8.60602	-20.8335	42.3519	0	-18.8607	0	0	-26.7256
[truncated: 34 more columns]

## Sheet: MMGBSA-7F61-cmpd15_MD
title	r_psp_MMGBSA_dG_Bind	r_psp_MMGBSA_dG_Bind_Coulomb	r_psp_MMGBSA_dG_Bind_Covalent	r_psp_MMGBSA_dG_Bind_Hbond	r_psp_MMGBSA_dG_Bind_Lipo	r_psp_MMGBSA_dG_Bind_Packing	r_psp_MMGBSA_dG_Bind_SelfCont	r_psp_MMGBSA_dG_Bind_Solv_GB	r_psp_MMGBSA_dG_Bind_Solv_SA	r_psp_MMGBSA_dG_Bind_vdW	r_psp_Lig_Strain_Energy	r_psp_Lig_Strain_Coulomb	r_psp_Lig_Strain_Covalent	r_psp_Lig_Strain_Hbond	r_psp_Lig_Strain_Lipo	r_psp_Lig_Strain_Packing	r_psp_Lig_Strain_SelfCont	r_psp_Lig_Strain_Solv_GB	r_psp_Lig_Strain_Solv_SA	r_psp_Lig_Strain_vdW	r_psp_Ligand_Energy	r_psp_Ligand_Coulomb	r_psp_Ligand_Covalent	r_psp_Ligand_Hbond	r_psp_Ligand_Lipo	r_psp_Ligand_Packing	r_psp_Ligand_SelfCont	r_psp_Ligand_Solv_GB	r_psp_Ligand_Solv_SA	r_psp_Ligand_vdW	r_psp_Complex_Energy	r_psp_Complex_Coulomb	r_psp_Complex_Covalent	r_psp_Complex_Hbond	r_psp_Complex_Lipo	r_psp_Complex_Packing	r_psp_Complex_SelfCont	r_psp_Complex_Solv_GB	r_psp_Complex_Solv_SA	r_psp_Complex_vdW	r_psp_Ligand_Energy.1	r_psp_Ligand_Coulomb.1	r_psp_Ligand_Covalent.1	r_psp_Ligand_Hbond.1	r_psp_Ligand_Lipo.1	r_psp_Ligand_Packing.1	r_psp_Ligand_SelfCont.1	r_psp_Ligand_Solv_GB.1	r_psp_Ligand_Solv_SA.1
7F61-AR-35 + POPC - Frame 1	-151.792	14.4495	8.11014	-1.68275	-60.4835	-8.68871	0	-1.81501		-101.682	43.5972	0.775334	8.11014	0	20.8002	0	0	-4.1404		18.0519	-0.936764	-23.513	48.1986	0	-33.6981	0	0	-27.0598		35.1357	-7992.64	-8493.59	4570.28	-184.22	-915.357	-52.5788	-9.1157	-2071.07		-836.996	-0.936764	-23.513	48.1986	0	-33.6981	0	0	-27.0598
7F61-AR-35 + POPC - Frame 51	-165.336	16.8675	2.62993	-0.892832	-75.0704	-3.94198	0	-2.11302		-102.815	5.9352	0.215215	2.62993	0	-0.495822	0	0	0.155181		3.4307	31.7009	-24.0612	47.5306	0	-14.5007	0	0	-29.9555		52.6877	-7953.27	-8481.53	4494.3	-177.317	-917.274	-37.2031	-11.2643	-2061.21		-761.774	31.7009	-24.0612	47.5306	0	-14.5007	0	0	-29.9555
7F61-AR-35 + POPC - Frame 101	-165.153	6.72341	8.31344	-1.5587	-72.8939	-3.33486	0	8.80271		-111.205	8.23991	0.295904	8.31344	0	-0.180367	0	0	-0.26613		0.0770666	32.6608	-23.559	45.3424	0	-12.0997	0	0	-30.3987		53.3758	-7948.84	-8440.42	4532.37	-186.172	-895.418	-41.917	-8.88299	-2086.78		-821.617	32.6608	-23.559	45.3424	0	-12.0997	0	0	-30.3987
7F61-AR-35 + POPC - Frame 151	-165.228	12.3053	7.85495	-0.924936	-69.4923	-4.97026	0	3.21133		-113.212	12.6754	1.31692	7.85495	0	3.02001	0	0	-2.6406		3.12414	26.5217	-24.1652	45.5319	0	-15.0783	0	0	-28.7489		48.9821	-7967.91	-8498.83	4490.73	-179.955	-901.037	-34.2849	-10.564	-2053.23		-780.733	26.5217	-24.1652	45.5319	0	-15.0783	0	0	-28.7489
7F61-AR-35 + POPC - Frame 201	-157.677	13.0166	5.04376	-1.61457	-72.8528	-4.0647	0	5.13671		-102.342	8.33923	-0.211289	5.04376	0	0.60508	0	0	-0.0441024		2.94578	30.289	-24.1124	45.0126	0	-13.3917	0	0	-30.4066		53.1871	-7971.95	-8422.79	4449.88	-173.904	-887.718	-39.1162	-12.0584	-2100.6		-785.643	30.289	-24.1124	45.0126	0	-13.3917	0	0	-30.4066
7F61-AR-35 + POPC - Frame 251	-169.983	17.0942	3.0842	-0.879903	-73.2256	-6.15938	0	-0.989581		-108.907	4.10473	-0.924416	3.0842	0	-0.206129	0	0	0.45316		1.69792	32.6021	-23.5089	45.2575	0	-11.8181	0	0	-30.8965		53.5681	-8007.96	-8441.83	4481.35	-174.522	-892.24	-42.6562	-8.36945	-2084.87		-844.822	32.6021	-23.5089	45.2575	0	-11.8181	0	0	-30.8965
7F61-AR-35 + POPC - Frame 301	-156.385	17.3118	3.53824	-0.793472	-67.0217	-4.75186	0	2.01362		-106.681	5.44111	-0.0779712	3.53824	0	0.849449	0	0	-0.127417		1.25881	28.7236	-23.9238	45.169	0	-14.645	0	0	-30.3529		52.4763	-8034.07	-8352.28	4444.74	-180.921	-894.382	-39.4969	-7.83384	-2256.17		-747.72	28.7236	-23.9238	45.169	0	-14.645	0	0	-30.3529
7F61-AR-35 + POPC - Frame 351	-142.032	10.097	4.38175	-0.817631	-63.5492	-3.79665	0	8.29934		-96.6467	20.1745	4.77958	4.38175	0	7.24256	0	0	-3.6765		7.44715	16.5466	-27.4184	43.9664	0	-20.0746	0	0	-27.2865		47.3598	-8023.95	-8453.3	4527.86	-176.423	-893.895	-38.9535	-11.3243	-2154.65		-823.27	16.5466	-27.4184	43.9664	0	-20.0746	0	0	-27.2865
7F61-AR-35 + POPC - Frame 401	-164.275	8.63994	3.83142	-0.795333	-72.0075	-5.81048	0	13.2443		-111.378	5.79924	-0.133534	3.83142	0	1.2946	0	0	0.000823164		0.805931	29.3197	-23.9238	44.2713	0	-14.0021	0	0	-30.4026		53.377	-7998.19	-8467.36	4437.56	-177.102	-863.545	-34.4518	-12.713	-2103.59		-776.996	29.3197	-23.9238	44.2713	0	-14.0021	0	0	-30.4026
7F61-AR-35 + POPC - Frame 451	-147.959	9.8056	2.46209	-0.781109	-69.1358	-4.66295	0	11.857		-97.5037	4.59261	-0.130622	2.46209	0	-0.0495011	0	0	-0.0504715		2.36111	32.8325	-22.5986	47.0582	0	-12.995	0	0	-31.269		52.637	-7968.34	-8442.98	4498.97	-178.251	-875.348	-42.0501	-13.0798	-2139.83		-775.773	32.8325	-22.5986	47.0582	0	-12.995	0	0	-31.269
7F61-AR-35 + POPC - Frame 501	-156.183	10.6434	3.73955	-0.792164	-67.1551	-6.20824	0	10.0495		-106.46	4.81006	0.0116518	3.73955	0	0.474332	0	0	0.159595		0.424939	29.4091	-23.8048	44.5286	0	-13.7431	0	0	-30.6085		53.0368	-7904.48	-8437.47	4607.82	-179.185	-867.314	-42.3402	-6.11913	-2138		-841.882	29.4091	-23.8048	44.5286	0	-13.7431	0	0	-30.6085
7F61-AR-35 + POPC - Frame 551	-153.564	-3.48916	3.66632	-0.90715	-67.5258	-4.83236	0	24.1992		-104.675	5.45371	0.232814	3.66632	0	0.835828	0	0	0.0701471		0.648605	29.6077	-23.6127	44.2591	0	-13.4437	0	0	-31.0505		53.4556	-8053.69	-8385.95	4422.22	-175.387	-873.152	-43.5499	-12.4415	-2192.39		-793.031	29.6077	-23.6127	44.2591	0	-13.4437	0	0	-31.0505
7F61-AR-35 + POPC - Frame 601	-156.621	-1.61907	2.89519	-0.838808	-64.7044	-5.49782	0	17.057		-103.913	4.82512	0.099585	2.89519	0	0.744256	0	0	-0.143169		1.22926	28.6671	-23.1123	44.2743	0	-14.4547	0	0	-31.2026		53.1625	-8090.85	-8467.89	4398.98	-180.355	-893.957	-38.7995	-6.56538	-2110.47		-791.799	28.6671	-23.1123	44.2743	0	-14.4547	0	0	-31.2026
7F61-AR-35 + POPC - Frame 651	-152.837	0.359657	4.52747	-0.832816	-65.5334	-5.39091	0	18.7973		-104.764	7.30437	0.301456	4.52747	0	0.882729	0	0	-0.211725		1.80444	29.2237	-23.6338	44.4209	0	-13.7995	0	0	-31.0144		53.2505	-7951.01	-8432.53	4492.12	-172.888	-893.886	-38.4877	-8.86843	-2149.27		-747.216	29.2237	-23.6338	44.4209	0	-13.7995	0	0	-31.0144
7F61-AR-35 + POPC - Frame 701	-150.477	10.3696	1.71589	-1.17289	-63.8614	-3.83008	0	1.11491		-94.8129	5.56646	0.327974	1.71589	0	-0.183607	0	0	0.127987		3.57821	31.3785	-23.5659	44.0459	0	-11.5961	0	0	-31.2641		53.7588	-8013.24	-8461.41	4467.42	-174.267	-892.17	-37.0892	-11.9923	-2109.09		-794.649	31.3785	-23.5659	44.0459	0	-11.5961	0	0	-31.2641
7F61-AR-35 + POPC - Frame 751	-172.248	12.9708	2.26054	-0.830958	-78.0126	-5.30273	0	9.60896		-112.942	3.66865	-0.294126	2.26054	0	-0.0382703	0	0	0.282182		1.45833	32.0728	-23.733	44.3987	0	-11.6958	0	0	-30.5115		53.6143	-7989.44	-8414.63	4438.83	-177.729	-894.527	-36.2217	-8.9665	-2116.33		-779.863	32.0728	-23.733	44.3987	0	-11.6958	0	0	-30.5115
7F61-AR-35 + POPC - Frame 801	-134.899	1.62584	0.427628	-0.855411	-57.0372	-4.05984	0	15.2038		-90.2034	29.2886	0.194233	0.427628	0	14.2038	0	0	-3.04061		17.5036	9.29173	-22.612	52.5358	0	-28.9198	0	0	-28.4594		36.7471	-7912.37	-8408.74	4530.31	-174.318	-892.251	-39.1497	-8.91409	-2118.45		-800.862	9.29173	-22.612	52.5358	0	-28.9198	0	0	-28.4594
7F61-AR-35 + POPC - Frame 851	-168.306	-2.94283	6.29043	-0.898722	-70.8672	-6.86773	0	17.813		-110.833	6.30752	-0.0912253	6.29043	0	0.279292	0	0	-0.0698657		-0.101107	29.2922	-23.1238	44.3925	0	-13.996	0	0	-31.2925		53.312	-7966.55	-8472.83	4560.39	-173.1	-887.871	-40.4712	-11.6794	-2092.38		-848.606	29.2922	-23.1238	44.3925	0	-13.996	0	0	-31.2925
7F61-AR-35 + POPC - Frame 901	-148.17	3.18647	3.7008	-1.55647	-68.9457	-2.41028	0	17.216		-99.3606	4.38076	-0.0696875	3.7008	0	-1.07072	0	0	0.457228		1.36315	28.8684	-22.6878	46.1506	0	-14.7646	0	0	-31.1464		51.3166	-8046.6	-8454.01	4414.5	-178.126	-886.526	-37.999	-10.4704	-2089.61		-804.347	28.8684	-22.6878	46.1506	0	-14.7646	0	0	-31.1464
7F61-AR-35 + POPC - Frame 951	-119.959	9.05427	4.18069	-0.793651	-48.6138	-3.59189	0	4.93384		-85.1286	38.3323	0.165634	4.18069	0	20.375	0	0	-3.12247		16.7334	-2.40156	-23.272	46.8186	0	-34.4414	0	0	-27.3504		35.8438	-7896.65	-8402.71	4510.91	-172.06	-866.201	-40.5732	-11.6502	-2111.29		-803.063	-2.40156	-23.272	46.8186	0	-34.4414	0	0	-27.3504
7F61-AR-35 + POPC - Frame 1001	-165.996	13.309	4.76944	-0.970479	-74.0465	-4.64441	0	3.19479		-107.607	5.64774	-0.0586392	4.76944	0	-0.219134	0	0	0.0944138		1.06166	32.204	-23.4312	45.1139	0	-11.8218	0	0	-31.0755		53.4187	-7984.93	-8429.44	4466.72	-173.557	-888.489	-37.5438	-14.6606	-2136.47		-771.493	32.204	-23.4312	45.1139	0	-11.8218	0	0	-31.0755
[truncated: 34 more columns]

## Sheet: MMGBSA-7F61-native_MD
title	r_psp_MMGBSA_dG_Bind	r_psp_MMGBSA_dG_Bind_Coulomb	r_psp_MMGBSA_dG_Bind_Covalent	r_psp_MMGBSA_dG_Bind_Hbond	r_psp_MMGBSA_dG_Bind_Lipo	r_psp_MMGBSA_dG_Bind_Packing	r_psp_MMGBSA_dG_Bind_SelfCont	r_psp_MMGBSA_dG_Bind_Solv_GB	r_psp_MMGBSA_dG_Bind_Solv_SA	r_psp_MMGBSA_dG_Bind_vdW	r_psp_Lig_Strain_Energy	r_psp_Lig_Strain_Coulomb	r_psp_Lig_Strain_Covalent	r_psp_Lig_Strain_Hbond	r_psp_Lig_Strain_Lipo	r_psp_Lig_Strain_Packing	r_psp_Lig_Strain_SelfCont	r_psp_Lig_Strain_Solv_GB	r_psp_Lig_Strain_Solv_SA	r_psp_Lig_Strain_vdW	r_psp_Ligand_Energy	r_psp_Ligand_Coulomb	r_psp_Ligand_Covalent	r_psp_Ligand_Hbond	r_psp_Ligand_Lipo	r_psp_Ligand_Packing	r_psp_Ligand_SelfCont	r_psp_Ligand_Solv_GB	r_psp_Ligand_Solv_SA	r_psp_Ligand_vdW	r_psp_Complex_Energy	r_psp_Complex_Coulomb	r_psp_Complex_Covalent	r_psp_Complex_Hbond	r_psp_Complex_Lipo	r_psp_Complex_Packing	r_psp_Complex_SelfCont	r_psp_Complex_Solv_GB	r_psp_Complex_Solv_SA	r_psp_Complex_vdW	r_psp_Ligand_Energy.1	r_psp_Ligand_Coulomb.1	r_psp_Ligand_Covalent.1	r_psp_Ligand_Hbond.1	r_psp_Ligand_Lipo.1	r_psp_Ligand_Packing.1	r_psp_Ligand_SelfCont.1	r_psp_Ligand_Solv_GB.1	r_psp_Ligand_Solv_SA.1
7F61-CLO - prepared + POPE - Frame 1	-144.132	-0.738273	1.34606	-1.8348	-55.5662	-3.66386	0	4.1015	nan	-87.7769	32.0931	7.02002	1.34606	0.541176	14.5922	0	0	-4.83845	nan	13.4321	-14.3842	-38.351	57.7395	-0.541176	-24.9012	0	0	-23.402	nan	15.0717	-7972.39	-8500.65	4533.17	-180.801	-891.641	-44.3189	-11.8446	-2027.61	nan	-848.689	-14.3842	-38.351	57.7395	-0.541176	-24.9012	0	0	-23.402	nan
7F61-CLO - prepared + POPE - Frame 51	-151.018	-3.17319	3.23864	-2.08303	-66.8474	-2.49786	0	10.7249	nan	-90.3801	13.8897	8.8999	3.23864	0.526736	1.25155	0	0	-2.84329	nan	2.81617	4.65128	-40.0921	56.6106	-0.526736	-11.6796	0	0	-25.4082	nan	25.7473	-8011.37	-8509.79	4558.7	-181.725	-895.583	-37.7827	-8.43611	-2079.87	nan	-856.888	4.65128	-40.0921	56.6106	-0.526736	-11.6796	0	0	-25.4082	nan
7F61-CLO - prepared + POPE - Frame 101	-147.627	-6.06448	4.3897	-1.942	-65.9156	-3.4109	0	17.5264	nan	-92.2105	13.9221	8.68123	4.3897	0.523218	1.38388	0	0	-2.75737	nan	1.70145	4.16126	-40.2549	55.728	-0.523218	-11.594	0	0	-25.2019	nan	26.0074	-8081.56	-8505.07	4497.05	-185.189	-890.311	-44.8006	-9.53409	-2128.04	nan	-815.656	4.16126	-40.2549	55.728	-0.523218	-11.594	0	0	-25.2019	nan
7F61-CLO - prepared + POPE - Frame 151	-149.455	-12.0889	2.77554	-2.51644	-62.2229	-2.77287	0	20.0347	nan	-92.6645	10.8376	1.0952	2.77554	0	3.32682	0	0	-1.18321	nan	4.82322	5.96921	-32.5986	56.2483	0	-13.7085	0	0	-27.0813	nan	23.1094	-8079.51	-8558.08	4460.23	-186.582	-888.197	-37.4899	-11.7459	-2050.06	nan	-807.579	5.96921	-32.5986	56.2483	0	-13.7085	0	0	-27.0813	nan
7F61-CLO - prepared + POPE - Frame 201	-131.498	-19.356	-2.40981	-2.34104	-48.6253	-2.94001	0	22.4153	nan	-78.241	23.385	-1.76907	-2.40981	0	14.9406	0	0	-1.7786	nan	14.4019	-7.27869	-29.5876	61.6671	0	-25.7295	0	0	-26.3867	nan	12.758	-8055.75	-8471.58	4468.85	-184.036	-888.192	-39.106	-17.3171	-2050.41	nan	-873.958	-7.27869	-29.5876	61.6671	0	-25.7295	0	0	-26.3867	nan
7F61-CLO - prepared + POPE - Frame 251	-150.386	-4.07421	1.74987	-1.97879	-63.8152	-2.91822	0	15.4139	nan	-94.7636	11.6667	8.27499	1.74987	0.526815	1.21581	0	0	-2.90217	nan	2.80135	4.10416	-40.1333	55.8777	-0.526815	-11.6011	0	0	-25.2723	nan	25.76	-8028	-8516.27	4499.86	-180.642	-902.768	-40.3792	-15.7682	-2037.71	nan	-834.328	4.10416	-40.1333	55.8777	-0.526815	-11.6011	0	0	-25.2723	nan
7F61-CLO - prepared + POPE - Frame 301	-142.419	-16.0305	1.26197	-2.42767	-58.9161	-2.83258	0	19.1101	nan	-82.5847	18.3158	2.08249	1.26197	0	7.3697	0	0	-2.45272	nan	10.0543	-2.00057	-33.6768	56.1775	0	-17.7537	0	0	-25.6636	nan	18.916	-8119.82	-8488.86	4425.31	-187.384	-888.944	-41.3602	-17.5758	-2059.19	nan	-861.811	-2.00057	-33.6768	56.1775	0	-17.7537	0	0	-25.6636	nan
7F61-CLO - prepared + POPE - Frame 351	-140.619	-10.9828	0.516935	-2.69451	-51.95	-3.34053	0	8.27836	nan	-80.4463	25.5114	2.20461	0.516935	0	13.9142	0	0	-4.37719	nan	13.2528	-10.0875	-33.7009	58.6698	0	-25.4808	0	0	-23.6076	nan	14.032	-8032.01	-8525.11	4471.43	-181.78	-891.165	-39.8593	-18.5645	-2036.13	nan	-810.826	-10.0875	-33.7009	58.6698	0	-25.4808	0	0	-23.6076	nan
7F61-CLO - prepared + POPE - Frame 401	-152.37	-15.3699	2.33166	-2.38399	-65.8928	-2.0586	0	24.8434	nan	-93.8393	4.02447	0.783607	2.33166	0	0.0945072	0	0	-0.200452	nan	1.01515	12.5351	-31.8947	55.4919	0	-10.3324	0	0	-28.0818	nan	27.3521	-8170.75	-8537.91	4376.44	-184.241	-905.485	-40.4365	-10.0508	-2016.29	nan	-852.782	12.5351	-31.8947	55.4919	0	-10.3324	0	0	-28.0818	nan
7F61-CLO - prepared + POPE - Frame 451	-156.189	-4.00055	1.50934	-2.17972	-65.874	-3.89406	0	15.2778	nan	-97.0277	11.4165	9.12639	1.50934	0.521872	1.25428	0	0	-2.9403	nan	1.94492	4.01564	-40.3436	55.8033	-0.521872	-11.5801	0	0	-25.3914	nan	26.0493	-8135.06	-8460	4422.41	-186.848	-907.432	-44.6945	-13.5261	-2111.74	nan	-833.227	4.01564	-40.3436	55.8033	-0.521872	-11.5801	0	0	-25.3914	nan
7F61-CLO - prepared + POPE - Frame 501	-147.267	-3.55581	2.26592	-2.41106	-65.5297	-3.55554	0	12.5694	nan	-87.0502	13.0777	8.97102	2.26592	0.521141	1.11383	0	0	-2.99141	nan	3.19718	4.20925	-40.3667	55.8327	-0.521141	-11.5891	0	0	-25.2152	nan	26.0687	-8036.43	-8489.56	4422.01	-176.978	-901.702	-42.0437	-17.3556	-2038.74	nan	-792.049	4.20925	-40.3667	55.8327	-0.521141	-11.5891	0	0	-25.2152	nan
7F61-CLO - prepared + POPE - Frame 551	-151.896	-4.49723	1.05609	-2.21104	-65.1418	-3.27854	0	13.2501	nan	-91.0738	11.2752	8.07264	1.05609	0.523008	1.16885	0	0	-2.67508	nan	3.12968	4.21115	-40.2654	55.7553	-0.523008	-11.6084	0	0	-25.1613	nan	26.0139	-8111.43	-8483.56	4408.9	-177.32	-883.379	-39.3447	-20.8946	-2075.05	nan	-840.786	4.21115	-40.2654	55.7553	-0.523008	-11.6084	0	0	-25.1613	nan
7F61-CLO - prepared + POPE - Frame 601	-142.529	-5.48088	1.50704	-2.1073	-61.395	-2.51856	0	16.6498	nan	-89.1844	12.4831	8.94235	1.50704	0.528136	1.26877	0	0	-3.31004	nan	3.54681	4.09483	-40.0334	55.8004	-0.528136	-11.5752	0	0	-25.2446	nan	25.6758	-7996.7	-8432.85	4505.54	-179.846	-889.172	-39.2298	-17.4785	-2077.68	nan	-865.987	4.09483	-40.0334	55.8004	-0.528136	-11.5752	0	0	-25.2446	nan
7F61-CLO - prepared + POPE - Frame 651	-153.787	-11.9216	2.03421	-2.44066	-63.1921	-2.82963	0	15.9091	nan	-91.3459	3.36858	-0.137224	2.03421	0	-0.132842	0	0	-0.000137739	nan	1.60458	12.6582	-31.9332	55.4158	0	-10.2757	0	0	-28.0005	nan	27.4517	-8050.01	-8542.4	4510.22	-184.433	-895.856	-43.6257	-17.9282	-2034.79	nan	-841.192	12.6582	-31.9332	55.4158	0	-10.2757	0	0	-28.0005	nan
7F61-CLO - prepared + POPE - Frame 701	-154.54	-3.5202	3.78506	-1.91416	-66.9165	-2.56336	0	7.91448	nan	-91.3249	13.4179	8.65685	3.78506	0.530614	1.32279	0	0	-3.25619	nan	2.37875	4.27494	-39.8695	55.9224	-0.530614	-11.6212	0	0	-25.1737	nan	25.5476	-8131.03	-8553.47	4417.37	-185.402	-900.416	-40.2157	-16.9794	-2032.12	nan	-819.791	4.27494	-39.8695	55.9224	-0.530614	-11.6212	0	0	-25.1737	nan
7F61-CLO - prepared + POPE - Frame 751	-156.569	-23.4814	3.20451	-2.61001	-63.5847	-2.01062	0	19.5785	nan	-87.6649	8.08992	-0.667608	3.20451	0	1.16897	0	0	-0.326851	nan	4.71091	10.3604	-31.9314	56.2093	0	-11.805	0	0	-27.4445	nan	25.332	-8097.16	-8487.71	4432.99	-183.755	-892.044	-41.0906	-19.7633	-2073.72	nan	-832.081	10.3604	-31.9314	56.2093	0	-11.805	0	0	-27.4445	nan
7F61-CLO - prepared + POPE - Frame 801	-154.393	-13.7208	4.56512	-2.34847	-64.1435	-3.01432	0	15.0263	nan	-90.7577	5.53903	-0.553796	4.56512	0	-0.034141	0	0	0.0101206	nan	1.55173	12.5793	-31.8266	55.4863	0	-10.329	0	0	-28.1206	nan	27.3691	-8066.77	-8461.15	4487.14	-183.023	-895.126	-41.1714	-22.921	-2098.51	nan	-852.014	12.5793	-31.8266	55.4863	0	-10.329	0	0	-28.1206	nan
7F61-CLO - prepared + POPE - Frame 851	-146.579	-8.86582	3.85463	-1.8558	-61.6773	-2.57495	0	12.9287	nan	-88.3882	12.8137	7.99638	3.85463	0.52365	1.26535	0	0	-3.00769	nan	2.18136	4.66029	-40.193	56.4223	-0.52365	-11.7245	0	0	-25.1825	nan	25.8617	-8007.48	-8508.82	4471.61	-184.562	-877.226	-40.731	-18.5905	-2045.75	nan	-803.405	4.66029	-40.193	56.4223	-0.52365	-11.7245	0	0	-25.1825	nan
7F61-CLO - prepared + POPE - Frame 901	-142.347	-13.9703	-0.164692	-2.43415	-51.2837	-2.3433	0	8.03763	nan	-80.1884	27.8686	3.11014	-0.164692	2.61698e-05	16.3312	0	0	-4.50467	nan	13.0967	-11.5006	-34.7478	58.5229	-2.61698e-05	-27.116	0	0	-23.7683	nan	15.6087	-8056.1	-8469.19	4435.01	-182.825	-893.007	-44.3122	-16.4563	-2091.8	nan	-793.521	-11.5006	-34.7478	58.5229	-2.61698e-05	-27.116	0	0	-23.7683	nan
7F61-CLO - prepared + POPE - Frame 951	-128.851	-10.5526	-0.436486	-2.49398	-47.6066	-2.22382	0	7.71491	nan	-73.2526	27.3034	-0.269367	-0.436486	0	15.41	0	0	-3.44128	nan	16.0406	-11.3912	-31.2582	57.3221	0	-25.7532	0	0	-24.9402	nan	13.2383	-7903.12	-8504.82	4590.61	-184.553	-889.453	-42.9255	-14.6366	-2037.4	nan	-819.942	-11.3912	-31.2582	57.3221	0	-25.7532	0	0	-24.9402	nan
7F61-CLO - prepared + POPE - Frame 1001	-121.976	-9.7177	-0.232363	-2.00411	-49.2206	-2.05574	0	23.2663	nan	-82.0119	29.5658	6.75865	-0.232363	0.537247	14.4965	0	0	-4.64726	nan	12.653	-14.5055	-38.6961	57.7739	-0.537247	-24.783	0	0	-23.5786	nan	15.3155	-7975.96	-8508.91	4483.91	-180.045	-878.676	-33.8044	-16.9056	-2047.05	nan	-794.479	-14.5055	-38.6961	57.7739	-0.537247	-24.783	0	0	-23.5786	nan
[truncated: 34 more columns]

## Sheet: MMGBSA-7F61cmpd18_MD
title	r_psp_MMGBSA_dG_Bind	r_psp_MMGBSA_dG_Bind_Coulomb	r_psp_MMGBSA_dG_Bind_Covalent	r_psp_MMGBSA_dG_Bind_Hbond	r_psp_MMGBSA_dG_Bind_Lipo	r_psp_MMGBSA_dG_Bind_Packing	r_psp_MMGBSA_dG_Bind_SelfCont	r_psp_MMGBSA_dG_Bind_Solv_GB	r_psp_MMGBSA_dG_Bind_Solv_SA	r_psp_MMGBSA_dG_Bind_vdW	r_psp_Lig_Strain_Energy	r_psp_Lig_Strain_Coulomb	r_psp_Lig_Strain_Covalent	r_psp_Lig_Strain_Hbond	r_psp_Lig_Strain_Lipo	r_psp_Lig_Strain_Packing	r_psp_Lig_Strain_SelfCont	r_psp_Lig_Strain_Solv_GB	r_psp_Lig_Strain_Solv_SA	r_psp_Lig_Strain_vdW	r_psp_Ligand_Energy	r_psp_Ligand_Coulomb	r_psp_Ligand_Covalent	r_psp_Ligand_Hbond	r_psp_Ligand_Lipo	r_psp_Ligand_Packing	r_psp_Ligand_SelfCont	r_psp_Ligand_Solv_GB	r_psp_Ligand_Solv_SA	r_psp_Ligand_vdW	r_psp_Complex_Energy	r_psp_Complex_Coulomb	r_psp_Complex_Covalent	r_psp_Complex_Hbond	r_psp_Complex_Lipo	r_psp_Complex_Packing	r_psp_Complex_SelfCont	r_psp_Complex_Solv_GB	r_psp_Complex_Solv_SA	r_psp_Complex_vdW	r_psp_Ligand_Energy.1	r_psp_Ligand_Coulomb.1	r_psp_Ligand_Covalent.1	r_psp_Ligand_Hbond.1	r_psp_Ligand_Lipo.1	r_psp_Ligand_Packing.1	r_psp_Ligand_SelfCont.1	r_psp_Ligand_Solv_GB.1	r_psp_Ligand_Solv_SA.1
7F61-AR-40 + POPC - Frame 1	-142.7	3.16132	1.85334	-2.12181	-52.0798	-6.33328	0	7.39892		-94.579	46.7269	-2.67208	1.85334	-0.000208289	25.599	0	0	-1.85476		23.8016	-10.3234	-22.7274	53.1509	0	-39.9089	0	0	-29.8629		29.0249	-7937.62	-8500.76	4502.2	-183.269	-890.741	-41.5696	-12.8422	-2079.43		-731.209	-10.3234	-22.7274	53.1509	0	-39.9089	0	0	-29.8629
7F61-AR-40 + POPC - Frame 51	-145.592	11.315	5.03326	-2.09157	-55.3834	-4.80962	0	2.12585		-101.781	35.7029	1.18241	5.03326	0	17.3977	0	0	-3.87058		15.9601	-3.42701	-27.4537	44.2178	0	-29.13	0	0	-27.7243		36.6633	-8008.71	-8398.32	4522.47	-179.613	-904.309	-41.3186	-18.5411	-2158.98		-830.088	-3.42701	-27.4537	44.2178	0	-29.13	0	0	-27.7243
7F61-AR-40 + POPC - Frame 101	-149.485	11.0046	2.20626	-1.60299	-59.2228	-5.48283	0	1.59066		-97.9778	20.3604	1.41815	2.20626	0.00568686	9.58816	0	0	-3.04531		10.1875	9.7833	-28.4857	46.7173	-0.00568686	-23.4766	0	0	-28.0126		43.0466	-8083.44	-8463.57	4452.68	-187.59	-906.473	-38.3847	-10.4851	-2151.39		-778.236	9.7833	-28.4857	46.7173	-0.00568686	-23.4766	0	0	-28.0126
7F61-AR-40 + POPC - Frame 151	-171.774	16.0403	3.74044	-2.12132	-71.7422	-5.17843	0	-2.01906		-110.494	5.2673	0.966435	3.74044	0	-0.0402296	0	0	-0.396058		0.996706	26.6784	-27.0241	44.0038	0	-11.6119	0	0	-31.316		52.6267	-8033.89	-8437.93	4478.04	-182.038	-885.503	-40.8164	-12.5443	-2148.08		-805.018	26.6784	-27.0241	44.0038	0	-11.6119	0	0	-31.316
7F61-AR-40 + POPC - Frame 201	-125.101	7.55702	7.76987	-1.78493	-50.2156	-3.35318	0	7.13344		-92.2077	39.8023	1.18894	7.76987	0	17.6142	0	0	-3.46458		16.6939	-4.56244	-27.5508	43.7202	0	-29.1811	0	0	-28.0509		36.5002	-7976.04	-8498.36	4493.51	-180.344	-878.039	-35.0365	-11.8005	-2060.6		-805.372	-4.56244	-27.5508	43.7202	0	-29.1811	0	0	-28.0509
7F61-AR-40 + POPC - Frame 251	-164.449	7.28342	4.32733	-1.59432	-69.7213	-3.8628	0	9.7945		-110.675	5.37162	0.725226	4.32733	0	-0.245763	0	0	-0.475985		1.04082	26.7364	-27.0426	43.7098	0	-11.6042	0	0	-31.1657		52.8391	-8006.73	-8461.16	4491.56	-181.965	-896.115	-40.6179	-10.8751	-2095.8		-811.76	26.7364	-27.0426	43.7098	0	-11.6042	0	0	-31.1657
7F61-AR-40 + POPC - Frame 301	-173.285	2.73624	8.28991	-1.6526	-74.947	-4.22336	0	9.77788		-113.266	7.82543	0.561623	8.28991	0	-0.342914	0	0	-0.208165		-0.475023	26.6101	-27.0739	43.7662	0	-11.6206	0	0	-31.3393		52.8777	-7966.87	-8428.43	4498.9	-179.352	-888.305	-40.6494	-9.40751	-2134.33		-785.3	26.6101	-27.0739	43.7662	0	-11.6206	0	0	-31.3393
7F61-AR-40 + POPC - Frame 351	-160.832	21.2132	0.448378	-1.01968	-67.5695	-6.48659	0	-3.82187		-103.596	16.0938	4.6538	0.448378	0.54045	4.84245	0	0	-2.08087		7.6896	15.1971	-31.3059	45.1055	-0.54045	-16.6174	0	0	-29.2852		47.8406	-8007.1	-8458.95	4506.76	-184.083	-888.904	-45.1495	-11.9001	-2104.37		-820.512	15.1971	-31.3059	45.1055	-0.54045	-16.6174	0	0	-29.2852
7F61-AR-40 + POPC - Frame 401	-141.234	1.20377	2.93912	-2.35506	-52.7301	-4.16552	0	8.20313		-94.3295	36.7605	1.05969	2.93912	0	18.882	0	0	-4.23891		18.1186	-4.70585	-27.5654	44.8816	0	-30.639	0	0	-27.1713		35.7883	-8098.85	-8470.88	4411.94	-183.932	-895.237	-38.0935	-13.3813	-2096.44		-812.839	-4.70585	-27.5654	44.8816	0	-30.639	0	0	-27.1713
7F61-AR-40 + POPC - Frame 451	-174.961	7.89793	3.40092	-1.585	-74.5495	-4.71144	0	7.97369		-113.387	5.64811	0.910002	3.40092	0	-0.037904	0	0	-0.374306		1.7494	26.534	-27.4663	44.0026	0	-11.5949	0	0	-31.0632		52.6558	-8020.26	-8449.38	4453.91	-181.724	-901.836	-38.5172	-13.9378	-2111.99		-776.794	26.534	-27.4663	44.0026	0	-11.5949	0	0	-31.0632
7F61-AR-40 + POPC - Frame 501	-136.78	-0.509674	3.0676	-1.60161	-57.4199	-4.93169	0	13.6082		-88.993	39.0266	1.24309	3.0676	0	18.9338	0	0	-4.37687		20.1589	-5.11238	-27.4302	44.6739	0	-30.6585	0	0	-27.1984		35.5008	-7986.01	-8475.96	4539.64	-182.815	-902.452	-39.6833	-10.1112	-2074.67		-839.96	-5.11238	-27.4302	44.6739	0	-30.6585	0	0	-27.1984
7F61-AR-40 + POPC - Frame 551	-141.842	-0.602312	2.37717	-1.57392	-54.4709	-3.64275	0	9.71875		-93.648	36.2806	0.896688	2.37717	0	18.9508	0	0	-4.38233		18.4383	-4.87141	-27.1246	44.8971	0	-30.6671	0	0	-27.2265		35.2497	-8001.76	-8502.77	4495.82	-184.803	-903.807	-41.3243	-8.0795	-2098.49		-758.305	-4.87141	-27.1246	44.8971	0	-30.6671	0	0	-27.2265
7F61-AR-40 + POPC - Frame 601	-156.882	14.9055	2.23543	-1.63378	-70.5095	-5.44802	0	6.17766		-102.609	4.95206	0.888463	2.23543	0	-0.0660168	0	0	-0.544254		2.43844	25.4994	-27.2278	44.6691	0	-12.9272	0	0	-30.9194		51.9047	-8018.43	-8482.49	4431.8	-184.43	-881.875	-36.4428	-11.7512	-2095.59		-757.649	25.4994	-27.2278	44.6691	0	-12.9272	0	0	-30.9194
7F61-AR-40 + POPC - Frame 651	-170.254	2.68508	6.09698	-1.68431	-74.8989	-4.44757	0	13.1218		-111.127	8.95626	0.902898	6.09698	0	-0.115178	0	0	-0.122318		2.19387	27.1152	-27.5065	44.8162	0	-11.7364	0	0	-31.0101		52.5519	-8058.69	-8431.35	4443.49	-178.503	-896.979	-34.6612	-14.2929	-2086.26		-860.134	27.1152	-27.5065	44.8162	0	-11.7364	0	0	-31.0101
7F61-AR-40 + POPC - Frame 701	-159.516	5.54293	3.77947	-1.4149	-72.3287	-3.86518	0	11.1443		-102.374	7.08346	0.744906	3.77947	0	-0.136331	0	0	-0.445128		3.14054	27.5936	-27.2704	45.4977	0	-12.0951	0	0	-30.7733		52.2346	-8000.11	-8468.93	4492.7	-179.744	-882.681	-34.511	-13.0648	-2101.96		-811.917	27.5936	-27.2704	45.4977	0	-12.0951	0	0	-30.7733
7F61-AR-40 + POPC - Frame 751	-134.468	6.06947	-6.45113	-0.842273	-51.8023	-4.49428	0	16.669		-93.6165	28.8965	-0.76779	-6.45113	0	20.2489	0	0	-3.14385		19.0103	1.76013	-26.3792	52.4456	0	-31.8941	0	0	-27.5859		35.1737	-7977.06	-8453.5	4431.65	-179.266	-885.738	-31.3642	-9.69785	-2054.02		-795.131	1.76013	-26.3792	52.4456	0	-31.8941	0	0	-27.5859
7F61-AR-40 + POPC - Frame 801	-145.473	23.2011	-0.104857	-0.818805	-64.0535	-5.2639	0	-0.032939		-98.3997	26.9365	2.3247	-0.104857	0	14.1148	0	0	-4.05949		14.6614	7.06066	-29.0042	49.4801	0	-25.8567	0	0	-27.0222		39.4636	-8098.7	-8506.37	4406.57	-184.305	-898.629	-38.1606	-12.315	-2050.9		-814.586	7.06066	-29.0042	49.4801	0	-25.8567	0	0	-27.0222
7F61-AR-40 + POPC - Frame 851	-166.643	23.8369	5.18555	-0.789104	-78.2291	-6.59119	0	6.10818		-116.165	6.49671	0.687096	5.18555	0	-0.108827	0	0	-0.191606		0.924494	26.6761	-27.9034	43.807	0	-11.5916	0	0	-30.5231		52.8872	-7967.53	-8484.28	4495.82	-179.576	-902.41	-36.0236	-11.0463	-2068.66		-781.351	26.6761	-27.9034	43.807	0	-11.5916	0	0	-30.5231
7F61-AR-40 + POPC - Frame 901	-169.328	8.41051	2.5136	-0.857788	-74.9349	-3.90942	0	11.1853		-111.735	6.18604	0.334356	2.5136	0	-0.120779	0	0	-0.0236569		3.48252	28.4616	-26.9823	45.4873	0	-11.554	0	0	-31.2145		52.7251	-8054.46	-8503.1	4381.85	-179.953	-881.469	-35.5603	-11.9018	-2043.08		-781.253	28.4616	-26.9823	45.4873	0	-11.554	0	0	-31.2145
7F61-AR-40 + POPC - Frame 951	-164.141	13.4697	4.69017	-0.782815	-74.9453	-4.41332	0	12.2007		-114.361	5.78775	0.43762	4.69017	0	0.0500127	0	0	-0.258821		0.868766	28.1058	-26.8245	45.2647	0	-11.817	0	0	-31.1079		52.5904	-8105.51	-8579.44	4455.85	-181.78	-901.858	-37.1821	-10.0882	-2010.15		-840.869	28.1058	-26.8245	45.2647	0	-11.817	0	0	-31.1079
7F61-AR-40 + POPC - Frame 1001	-143.348	4.085	3.67569	-1.53392	-57.9183	-3.49039	0	9.18855		-97.3541	24.7935	1.5715	3.67569	0.00695032	11.9605	0	0	-3.64861		11.2275	8.19795	-27.8761	45.9597	-0.00695032	-23.7279	0	0	-28.1939		42.0431	-7851.14	-8495.33	4618.74	-182.972	-878.894	-37.3375	-11.3702	-2064.52		-799.456	8.19795	-27.8761	45.9597	-0.00695032	-23.7279	0	0	-28.1939
[truncated: 34 more columns]

## Sheet: RMSD-7F61cmpd11_MD
Reference Residues	A:27(ARG)	A:28(GLY)	A:29(PHE)	A:30(SER)	A:31(ALA)	A:32(ALA)	A:33(TRP)	A:34(THR)	A:35(ALA)	A:36(VAL)	A:37(LEU)	A:38(ALA)	A:39(ALA)	A:40(LEU)	A:41(MET)	A:42(ALA)	A:43(LEU)	A:44(LEU)	A:45(ILE)	A:46(VAL)	A:47(ALA)	A:48(THR)	A:49(VAL)	A:50(LEU)	A:51(GLY)	A:52(ASN)	A:53(ALA)	A:54(LEU)	A:55(VAL)	A:56(MET)	A:57(LEU)	A:58(ALA)	A:59(PHE)	A:60(VAL)	A:61(ALA)	A:62(ASP)	A:63(SER)	A:64(SER)	A:65(LEU)	A:66(ARG)	A:67(THR)	A:68(GLN)	A:69(ASN)	A:70(ASN)	A:71(PHE)	A:72(PHE)	A:73(LEU)	A:74(LEU)	A:75(ASN)
Structure2	4.92	2.43	3.12	3.7	3.75	4.8	7.34	2.49	3.45	2.83	1.6	1.94	2.08	1.95	0.72	1.05	1.5	0.97	0.51	1.11	1.1	0.82	0.85	1.23	0.39	0.42	0.28	0.96	0.99	0.6	0.88	0.63	1.38	0.71	0.69	1.01	0.58	1.11	1	1.06	0.93	2.01	1.99	1.1	1.41	1.28	1.62	0.7	1.2
Structure3	4.5	3.49	3.91	4.43	4.08	4.95	7.22	2.22	3.8	3.4	1.53	2.44	2.36	1.66	1.1	1.22	1.58	1.09	0.77	1.19	0.6	0.41	0.5	1.72	0.94	0.6	0.78	1.14	1.04	0.87	0.79	0.48	1.49	1.68	1.14	2.03	2.56	2.23	1.09	1.1	1.11	1.21	1.71	1.81	1.79	1.56	1.98	1.54	1.46
Structure4	4.54	3.22	2.96	3.38	3.51	4.47	6.75	2.09	3.22	1.99	1.25	1.11	0.6	0.63	0.8	0.83	1.35	0.69	0.57	0.41	0.24	0.48	0.58	1.15	0.55	0.48	0.62	0.92	0.95	1.52	1.66	1.54	1.92	3	2.33	3.25	2.2	1.34	1.64	1.34	1.53	1.32	1.99	1.29	1.69	1.66	1.89	1.15	1.61
Structure5	5.03	2.14	2.55	2.64	2.88	3.64	5.57	1.74	2.63	2.35	1.07	1.96	2.1	1.35	0.95	1.34	2.28	1.15	0.91	0.59	0.73	0.45	0.55	1.07	1.23	1.19	1.47	2.11	1.44	0.99	1.76	1.55	1.49	1.98	1.29	1.53	2.46	2.45	1.29	3.89	1.62	1.31	2.02	1.94	1.26	0.9	1.49	0.77	0.99
Structure6	2.18	2.08	1.93	2.34	2.69	2.29	4.1	2.28	2.34	1.4	0.88	1	1.27	1.18	1.5	1	2.28	0.83	0.86	1.13	0.99	0.86	1.19	2.43	1.1	1.19	1.3	1.53	0.87	0.94	0.95	1.07	2.09	0.82	0.74	2.02	1.24	1.68	1.23	3.66	1.92	1.77	1.92	1.53	1.66	1.58	0.97	0.85	1.24
Structure7	1.85	1.38	1.24	1.65	2.6	1.92	4.8	2.43	2.65	1.98	1.39	2.56	2.59	1.68	1.45	2.27	3.4	1.43	1.71	1.86	1.72	1.18	1.18	1.74	1.5	1.16	1.09	1.6	1	1.76	1.88	2.08	2.54	1.99	1.51	1.7	1.25	1.39	1.51	2.81	1.23	1.08	2.67	1.39	1.55	1.25	1.4	0.95	1.03
Structure8	1.96	1.66	1.47	1.86	2.7	2.2	3.25	2.27	2.8	2.58	1.52	2.02	2.16	1.85	1	1.18	2.32	0.94	0.8	0.8	0.72	0.77	0.86	2.65	1.07	0.64	0.93	1.03	1.07	1.89	1.82	2.03	2.51	2.27	2.14	1.86	0.93	2.1	1.53	3.58	1.75	0.72	1.4	1.62	1.19	1.32	1.09	1.31	1.41
Structure9	2.16	1.35	0.95	0.87	1.03	0.79	3.46	1.27	0.71	1.11	0.53	0.9	0.99	0.97	1.29	1.19	1.34	0.8	1.03	1.45	1.11	0.84	0.85	0.93	0.82	0.73	0.99	1.35	1.02	1.32	1.41	0.96	2.75	1.85	0.9	1.51	2.55	2.34	1.2	3.79	1.77	1.22	2.48	2.12	1.66	1.05	1.01	0.86	1
Structure10	1.52	1.37	1.28	1.92	2.12	1.14	3.57	1.88	1.62	1.33	1.08	1.47	1.42	0.78	1.07	1.31	2.58	0.95	0.79	1.13	1.5	1.05	0.87	1.12	0.87	0.75	0.92	1.22	1.13	1.25	1.58	0.75	2.41	1.51	0.86	1.95	2.68	2.53	1.34	3.24	1.78	1.42	2.04	1.91	1.69	1.13	0.7	0.75	1.12
Structure11	1.83	1.02	1.35	1.82	1.81	1.34	3.12	1.61	1.53	1.49	0.96	1.46	1.11	0.61	0.88	1.07	2.13	1.27	1.32	1.78	1.32	1.12	1.05	1.91	1.47	0.99	1.16	1.55	1.03	1.83	2.05	2.21	3.11	2.55	2.21	1.16	2.49	2.14	1.76	3.09	1.94	1.16	2.19	1.76	1.31	1.22	1.31	1.22	1.44
Structure12	1.82	1.56	1.57	1.75	1.45	1.86	2.99	1.34	1.37	1.89	1.18	0.81	0.85	1.06	0.47	0.39	1.86	1.03	0.63	0.63	0.74	0.56	0.68	2.22	1.04	0.89	0.73	0.95	1.22	1.62	1.72	2.02	2.37	1.57	0.86	1.23	1.09	1.14	0.97	3.2	1.6	1.2	2.22	1.32	1.12	0.67	0.69	0.96	0.69
Structure13	2.25	1.32	1.59	1.35	1.52	1.16	2.7	1.58	1.36	1.34	1.33	1.42	1.4	1.16	1.35	1.33	2.41	0.87	0.95	0.81	0.94	0.78	0.95	1.69	1.6	0.88	0.94	0.9	1	1.05	0.91	1.36	2.14	0.36	0.78	0.65	1.59	1.6	0.97	2.48	1.96	1.27	2.5	1.94	1.41	0.95	0.74	0.95	0.91
Structure14	1.59	2.29	1.69	2.08	1.79	1.92	4.15	1.5	1.66	1.91	1.59	1.5	1.45	1.3	1.3	1.06	2.33	1.53	1.15	1.59	1.32	0.97	1.21	1.97	1.39	1.17	1.68	1.54	1.51	1.33	1.28	1.67	2.07	0.74	1.2	1.76	1.74	1.06	1.31	2.17	1.59	1.35	2.35	1.46	1.64	1.01	1.1	1.06	1.13
Structure15	2.56	2.13	1.78	2.51	2.52	2.45	4.8	2.21	2.36	1.88	1.26	1.56	1.44	1.26	1.23	1.19	1.58	1.22	1.12	0.9	1.11	0.94	1.22	1.11	1.24	0.83	1.26	1.44	1.17	1.48	2.16	2.21	2.25	2.51	2.43	2.24	2.43	2.2	1.75	2.14	1.89	1.11	2.49	1.48	1.43	1.29	0.79	1.31	1.21
Structure16	1.9	1.27	1.22	1.65	2.54	2.18	3.65	2.18	2.46	2.03	1.38	1.72	1.71	1.63	1.27	1.6	1.93	1.01	1.04	1.38	1.35	1.06	1.02	1.22	1.09	1.03	0.89	0.74	1.11	1.16	1.37	1.52	2.27	0.79	0.88	0.97	1.77	1.77	1.34	2.45	1.47	1.1	1.72	1.57	1.06	1.04	1.29	0.76	0.72
Structure17	2.08	1.29	1.91	1.13	0.64	0.65	3.73	1.58	1.71	1.24	1.34	1.3	1.36	1.47	1.32	1.22	2.22	1.09	0.88	1.53	1.01	0.54	1.17	1.56	0.75	0.81	1.11	1.05	1.3	1.1	1.55	1.94	2.53	1.41	1.55	1.66	2.74	2.79	1.47	2.92	1.38	1.23	2.33	1.74	1.24	1.25	1.25	1.05	1.13
Structure18	4.33	1.44	1.47	2.41	2.26	1.81	4.22	1.9	1.91	1.68	1.39	1.62	1.58	1.15	1.43	1.09	2.23	1.1	1.06	1.18	1.31	0.87	0.85	1	0.97	0.79	1.23	1.12	1.33	1.82	1.81	1.85	2.15	0.7	1.17	1.06	2.22	1.73	1.32	2.13	1.97	1.19	1.79	2.02	1.37	0.91	1.19	1.09	1.01
Structure19	9.39	2.6	2.43	1.97	1.91	1.63	3.85	2.45	2.53	1.91	1.71	2.2	2.22	1.7	1.33	1.61	3.11	1.14	0.75	1.31	1.74	1.35	1.03	2.97	1.8	1.59	1.59	1.8	1.8	2.17	2.34	2.7	2.57	1.92	1.64	1.65	2.02	1.88	1.53	2.78	1.98	1.21	2.03	1.47	1.33	1.38	1.21	1.58	1.38
Structure20	10.51	4.23	3.03	3.12	2.13	1.77	4.98	2.1	2.04	1.98	1.84	1.9	1.96	1.84	1.5	1.76	3.09	1.17	1.08	1.64	1.7	1.22	1.54	2.37	1.76	1.64	1.59	1.39	1.28	1.81	2.05	2.12	2.62	1.4	1.08	0.97	1.96	2.14	1.3	2.79	1.51	1.05	2.23	1.48	1.26	1.1	1.21	1.03	1.33
Structure21	10.17	7.32	4.54	5.17	4.3	4.02	5.12	2.92	2.35	2.69	1.88	1.63	1.57	2.06	1.17	1.22	1.58	1.02	1.02	1.42	1.41	0.83	0.62	1.52	1.45	1.3	1.37	1.35	1.39	1.64	1.99	2.34	2.68	1.54	1.76	1.61	2.28	1.94	1.55	2.61	1.82	1.01	2.32	1.61	1.41	1.38	1.18	1.64	1.72
[truncated: 253 more columns]

## Sheet: RMSD-7F61-cmpd15_MD
Reference Residues	A:27(ARG)	A:28(GLY)	A:29(PHE)	A:30(SER)	A:31(ALA)	A:32(ALA)	A:33(TRP)	A:34(THR)	A:35(ALA)	A:36(VAL)	A:37(LEU)	A:38(ALA)	A:39(ALA)	A:40(LEU)	A:41(MET)	A:42(ALA)	A:43(LEU)	A:44(LEU)	A:45(ILE)	A:46(VAL)	A:47(ALA)	A:48(THR)	A:49(VAL)	A:50(LEU)	A:51(GLY)	A:52(ASN)	A:53(ALA)	A:54(LEU)	A:55(VAL)	A:56(MET)	A:57(LEU)	A:58(ALA)	A:59(PHE)	A:60(VAL)	A:61(ALA)	A:62(ASP)	A:63(SER)	A:64(SER)	A:65(LEU)	A:66(ARG)	A:67(THR)	A:68(GLN)	A:69(ASN)	A:70(ASN)	A:71(PHE)	A:72(PHE)	A:73(LEU)	A:74(LEU)	A:75(ASN)
Structure2	5.2	4.03	4.22	5.21	4.44	3.7	5.17	2.41	1.84	1.58	1.38	0.99	0.76	0.97	1.4	0.69	1.55	0.76	0.9	0.68	0.32	0.45	0.75	0.86	0.57	0.49	0.6	1.12	0.66	1.39	1.4	1.2	1.68	2.9	2.56	2.03	2.46	2.12	1.32	3.42	1.14	1.08	2.17	1.36	1.37	0.89	1.24	0.68	0.63
Structure3	5.01	4.6	4.12	6.38	5.48	4.94	6.46	3.02	3.05	2.17	1.68	1.11	0.8	1.03	1.17	0.71	1.32	0.76	0.35	0.34	0.45	0.61	0.6	1.03	0.79	0.66	0.37	0.8	1.28	1.3	1.04	1.42	1.25	1.61	1.64	1.25	2.27	1.1	0.65	3.75	0.61	0.87	1.86	0.53	1.18	1.12	0.77	0.85	0.94
Structure4	5.14	2.19	2.8	3.63	2.96	3.05	5.3	2.99	2.55	2.75	2.6	1.99	1.68	1.92	1.72	1.61	1.58	0.98	0.89	0.96	0.67	0.38	0.92	1.28	0.83	0.58	0.91	1.26	1.41	2.45	2.41	2.45	1.96	2.66	2.7	2.25	3.4	3.01	1.45	3.35	2.06	1.69	2.15	1.67	1.39	1.15	1.34	0.96	0.52
Structure5	7.05	1.64	2.28	3.39	2.98	3.04	5.12	2.66	3.39	2.9	1.93	1.95	2	1.81	1.6	1.92	2.58	0.69	1.14	0.84	1.08	0.77	0.82	1.09	0.95	0.82	1.08	1.54	1.69	2.26	2.12	2.55	1.97	2.47	2.1	1.4	1.26	0.97	1.31	3.14	0.89	0.93	1.85	0.72	0.79	1.22	1.52	1.29	1.13
Structure6	3	1.01	1.22	1.52	0.87	0.8	3.56	1.83	1.98	1.72	1.84	1.71	1.51	1.79	1.45	0.79	0.57	0.9	0.57	0.54	0.47	0.39	0.4	0.32	0.39	0.57	0.78	1.3	1.25	1.75	1.65	1.84	1.63	1.47	1.47	1.29	0.93	1.21	1.46	3.26	0.38	0.44	2.12	0.47	0.66	0.85	0.94	1.02	1.03
Structure7	6.27	0.7	1.28	0.84	1.25	1.7	2.6	1.46	1.67	1.83	1.81	1.91	1.81	1.91	1.26	1.36	1.15	1.3	0.79	0.95	0.89	0.67	0.49	0.78	0.44	0.53	0.32	0.94	1.14	1.66	1.83	1.63	1.34	1.2	1.05	1.05	1.62	1.66	1.05	3.19	0.97	0.45	2.21	0.29	0.43	0.75	1.83	1.12	1.14
Structure8	6.3	1.85	2.07	1.53	1.31	1.48	2.85	2.12	2.09	1.33	1.75	1.25	1.34	2.06	1.07	0.86	1.21	1.05	1.06	1.36	1.1	0.71	0.75	1.5	0.67	0.68	1.04	1.4	1.43	1.9	1.63	1.95	1.72	1.45	1.22	1.32	0.81	1.34	1.72	4.11	0.87	0.5	2.95	1.16	0.82	0.45	1.43	1.06	0.57
Structure9	5.26	1.43	1.65	0.84	1.84	2.19	2.67	1.42	1.7	2.13	1.84	1.49	1.84	2.53	1.59	1.19	1.32	1.36	1.35	1.01	0.98	0.99	1.22	0.92	0.85	1.18	0.54	0.54	0.63	1.32	1.54	1.51	1.24	1.19	0.89	0.68	1.04	1.21	1.13	4.8	1.67	0.66	2.11	1.18	0.68	0.52	0.54	0.71	0.81
Structure10	4.83	1.23	1.02	0.52	0.96	1.37	3.27	1.31	0.86	1.29	1.35	0.83	1.02	1.48	0.91	0.8	1.02	1.03	0.54	1.36	1	0.88	0.96	1.77	1.22	1.03	0.53	0.88	1.14	1.76	1.72	1.51	1.61	2.1	1.24	1.18	1.42	1.43	1.02	5.3	1.69	0.68	2.15	1.12	0.87	0.67	0.64	1	1.36
Structure11	7.3	1.73	1.91	2.03	1.22	1.26	3.13	1.81	1.51	1.76	1.78	1.66	1.82	2.09	1.54	1.28	1.43	1.23	0.89	1.3	1.17	0.63	0.84	1.45	1.04	0.6	0.42	0.39	0.63	1.01	0.84	1.08	1.19	0.97	0.81	1.01	0.69	1.07	1.1	4.23	1.17	0.53	2.43	0.63	0.76	1	1.76	0.68	0.73
Structure12	7.88	3.41	2.85	2.86	4.08	4.94	3.73	2.73	3.55	4.18	3.01	1.77	2.75	3.07	1.22	1.31	1.11	1.21	0.5	0.62	0.45	0.42	0.42	1.08	0.59	0.83	0.66	1.23	1.23	1.27	1.39	1.59	1.44	1.68	1.85	2.44	3.59	2.54	1.34	4.65	1.5	1.22	1.66	0.96	0.79	1.27	1.62	1.14	1.31
Structure13	6.42	1.46	1.17	1.53	3.02	3.9	3.86	2.04	2.49	2.87	2.09	1.69	2.47	2.6	0.88	1.03	1.28	1.01	0.72	1.25	0.99	0.82	0.97	1.7	1.45	0.9	0.72	1.06	0.99	1.1	1.62	1.19	1.4	1.02	0.77	0.85	2.21	2.22	1.15	3.32	1.43	0.65	2.54	0.76	0.57	0.9	2.03	0.81	1.16
Structure14	6.91	3.53	2.4	2.27	3.17	3.76	3.8	2.27	2.48	2.8	2.13	1.23	1.91	2.37	0.94	0.61	1.17	0.95	0.5	0.74	0.7	0.77	0.77	1.12	0.95	0.77	0.27	0.69	0.81	1.37	1.16	1.71	1.53	1.73	1.75	1.41	0.85	1.06	0.78	3.25	0.89	0.51	2.3	0.6	0.88	0.71	1.9	1.28	1.89
Structure15	7.41	1.49	1.64	1.77	3.28	3.48	3.4	2.17	2.01	2	1.34	1.24	1.93	2.14	0.73	0.83	0.81	0.88	0.81	0.77	0.49	0.56	0.44	0.78	0.87	0.58	0.26	0.48	0.8	0.99	1.28	1.38	1.5	1.01	0.65	0.95	1.67	1.02	1.21	1.98	0.8	1.15	0.52	1.09	0.8	1.25	1.12	1.07	1.32
Structure16	5.03	1.7	1.76	1.22	2.03	2.74	3.56	1.56	1.58	1.91	1.54	1.15	1.64	1.68	1.02	1.25	1.32	1.19	1	1.49	0.9	0.9	1.77	2.8	1.84	0.93	0.47	1.01	1.16	1.1	1.34	0.52	1.49	1.3	1.1	0.42	0.71	1.31	1.78	2.3	1.53	1.82	3.54	1.51	1.67	1.32	1.69	1.86	1.91
Structure17	7.01	1.53	1.69	1.06	1.82	2.57	3.15	1.76	1.8	2.29	1.65	1.33	1.96	2.42	1.08	0.8	0.92	1.5	0.79	1.02	0.94	0.68	0.97	1.76	1.13	1.12	0.53	0.76	1.48	1.64	1.77	0.68	2.3	1.83	1.35	1.41	1.38	2.33	2.87	2.92	2.48	1.5	3.61	2.08	2.38	1.4	1.65	2.29	2.1
Structure18	5.44	5.95	3.78	3.19	3.51	4	3.4	2.92	2.89	3.68	2.81	1.55	2.43	3.44	1.91	1.01	1.21	1.23	1.39	1.18	0.74	0.54	0.6	0.79	0.72	0.85	0.5	0.76	1	1.88	1.47	1.27	1.46	2.62	1.89	1.34	0.65	1.75	2.17	2.23	2.36	1.5	2.89	1.69	1.48	0.83	1.04	1.16	1.55
Structure19	4.87	6.13	3.27	2.52	1.93	2.21	3.54	2.03	1.69	1.99	1.82	1.58	1.59	1.96	0.9	0.98	1.04	1.31	1.01	0.98	1	0.64	0.68	1.65	1.6	1.13	1.05	0.84	1.18	1.23	0.7	0.37	2.19	1.94	1.35	1.14	1.05	2.3	2.55	2.53	2.26	1.47	2.11	1.59	1.82	1.05	1.29	1.36	1.06
Structure20	4.26	5.05	2.95	2.32	2.04	2.65	3.76	1.53	1.21	1.14	1.21	1.17	1.56	1.56	0.89	1.15	2.3	1.58	0.85	1.56	1.18	0.62	0.51	0.55	0.51	0.9	0.69	0.83	0.85	1.38	1.49	0.96	1.9	1.52	1.06	1.42	2.07	2.93	2.72	2.95	3.48	3.85	1.55	1.82	2.45	1.72	1.64	1.27	1.34
Structure21	3.38	3.7	1.54	1.55	1.17	1.6	3.5	1.39	0.97	0.77	1.13	1.25	1.22	1.19	0.8	1	0.99	0.98	0.78	0.68	1.02	0.87	0.35	0.78	0.93	1.02	0.68	0.72	1.55	1.66	1.07	0.57	2.28	1.38	0.91	1	1.16	1.66	2.49	2.37	1.65	2.98	1.18	1.61	2.02	1.47	1.32	1.51	1.41
[truncated: 253 more columns]

## Sheet: RMSD-7F61-cmpd18_MD
Reference Residues	A:27(ARG)	A:28(GLY)	A:29(PHE)	A:30(SER)	A:31(ALA)	A:32(ALA)	A:33(TRP)	A:34(THR)	A:35(ALA)	A:36(VAL)	A:37(LEU)	A:38(ALA)	A:39(ALA)	A:40(LEU)	A:41(MET)	A:42(ALA)	A:43(LEU)	A:44(LEU)	A:45(ILE)	A:46(VAL)	A:47(ALA)	A:48(THR)	A:49(VAL)	A:50(LEU)	A:51(GLY)	A:52(ASN)	A:53(ALA)	A:54(LEU)	A:55(VAL)	A:56(MET)	A:57(LEU)	A:58(ALA)	A:59(PHE)	A:60(VAL)	A:61(ALA)	A:62(ASP)	A:63(SER)	A:64(SER)	A:65(LEU)	A:66(ARG)	A:67(THR)	A:68(GLN)	A:69(ASN)	A:70(ASN)	A:71(PHE)	A:72(PHE)	A:73(LEU)	A:74(LEU)	A:75(ASN)
Structure2	4.72	3.18	1.83	2.57	2.67	2.88	5.29	2.63	2.95	3.05	1.22	0.87	1.21	1.7	0.69	0.4	1.75	1.34	0.44	0.61	0.79	0.9	0.84	1.3	0.98	2.12	2.28	2.06	1.78	3.22	2.23	1.51	3.06	2.21	1.61	1.55	2.23	2.23	2.6	5.93	2.87	1.66	1.84	1.15	1.78	0.78	1.55	1.95	1.96
Structure3	4.15	2.92	2.42	4.66	4.39	4.29	6.72	3.2	3.04	2.91	1.49	1.38	1.46	1.64	0.76	0.59	1.25	1.54	0.62	1.31	1.12	1	1.54	2.02	1.49	2.49	2.74	2.74	2.13	3.26	2.75	1.46	3.41	2.73	2.05	1.8	2.53	2.54	2.18	4.68	2.12	1.36	2.39	0.94	1.84	0.85	2.04	2.01	1.6
Structure4	3.65	1.23	1.35	2.12	1.81	1.63	4.41	1.95	1.63	1.42	0.95	0.44	0.74	1.32	0.81	1	1.42	1.64	0.87	2.01	1.66	1.19	1.3	1.79	1.31	1.91	2.69	2.76	1.39	3.29	3.64	1.93	3.78	3.29	2	2	3.08	3.24	2.82	5.2	2.29	1.62	1.9	0.98	1.48	0.67	1.97	1.47	1.7
Structure5	3.69	2.3	1.17	2.47	2.55	2.53	5.05	1.82	1.62	1.71	1	0.38	0.47	1.59	0.59	0.52	0.75	1.71	0.85	0.98	1.08	1.08	1.28	1.48	1.23	1.96	2.36	2.23	1.1	2.87	2.04	0.8	2.87	2.09	1.03	1.74	1.96	2.55	2.01	2.92	0.8	1.88	2.39	1.32	1.82	1.14	2.32	2.72	1.98
Structure6	4.24	2.24	1.5	2.19	1.64	0.97	4.94	1.31	0.57	1.29	1.05	0.88	1.18	0.99	0.78	1.03	1.41	1.58	0.97	1.58	1.31	1.19	1.46	1.95	1.63	2.14	2.87	2.48	1.46	3.65	2.63	0.56	2.88	1.42	0.55	1.51	1.53	2.49	1.87	2.32	0.73	1.67	1.96	0.86	1.58	0.83	2.08	2.72	2.08
Structure7	4.71	2.59	3.01	4.94	4.68	4.53	6.74	2.57	2.49	3.28	1.52	0.64	0.69	1.83	0.97	0.78	1.73	1.71	0.9	1.11	1.67	1.68	1.48	1.67	1.16	2	2.29	2.16	1.75	3.04	2.31	1.18	3.21	1.54	1.05	1.42	1.6	1.41	1.23	2.74	1.55	1.54	2.29	0.8	0.98	0.86	2.08	1.52	1.25
Structure8	4.37	1.88	2.67	4.24	4.39	4.61	6.66	2.54	2.99	3.2	1.66	1.01	0.89	1.61	0.92	0.76	0.84	1.65	0.74	1.4	1.73	1.68	1.39	1.9	1.4	2.11	2.28	2.17	1.33	3.27	2.47	0.5	3.15	2.05	0.96	1.25	1.34	1.57	1.29	2.4	1.42	1.57	2.06	0.99	1.41	1.03	2.1	1.39	1.25
Structure9	4.62	2.48	1.95	2.93	3.29	3.67	5.56	1.99	2.58	2.57	0.97	0.4	0.56	0.99	0.66	0.68	0.82	1.33	0.61	0.93	1.09	1.02	1.06	1.46	1.07	1.84	1.85	1.85	1.35	3.05	2.25	0.99	2.99	2.1	1.25	2.01	2.24	2.59	1.34	2.59	0.75	1.8	2.38	0.78	1.22	1.11	2.27	1.88	1.68
Structure10	4.48	2.28	2.38	4.29	3.9	4.09	6.32	2.39	2.08	2.23	1.5	0.76	0.69	1.25	0.79	0.88	0.93	1.7	0.88	1.1	1.23	1.12	1.39	1.74	1.35	2.21	2.11	2.08	1.67	3.12	2.03	1.06	3	1.18	1.59	1.43	1.25	2.05	1.68	2.65	0.82	1.66	2.55	1.16	1.47	1.2	1.62	2.18	1.66
Structure11	4.19	2.14	2.23	2.6	1.74	1.33	4.97	1.85	1.33	1.44	1.03	0.79	0.93	0.73	0.55	0.76	0.88	1.23	0.61	1.14	1.36	1.3	1.5	2.21	1.09	2.06	2.17	1.54	1.13	3.17	1.69	0.91	3.08	1.45	1.02	2.11	2.66	3.52	2.7	2.39	0.86	1.26	2.75	2.08	1.58	0.97	2.17	2.47	1.67
Structure12	4.75	2.5	2.51	4.18	4.4	4.09	6.2	2.39	2.53	2.88	1.85	1.1	1.25	1.48	0.95	0.58	1.61	1.52	0.79	1.19	1.07	0.96	1.04	1.2	1.13	2.06	2.45	2.4	2.38	2.67	1.82	1.44	3.63	1.9	2.3	1.01	1.6	1.92	1.7	3.89	1.46	1.23	2.42	1.56	1.35	1.33	2.33	1.97	2.06
Structure13	3.65	1.38	1.77	2.51	2.91	2.96	5.21	1.77	1.93	2.2	1.25	0.8	1.01	1.18	0.92	1.46	1.19	1.4	1.3	1.57	1.82	1.9	1.72	2.14	1.44	2.09	2.23	2.2	1.32	2.91	1.81	1.35	3.6	2.17	1.59	2.88	3.68	4.52	2.32	2.51	1.6	1.05	2.44	2.12	2.09	1.23	2.06	2.35	1.77
Structure14	4.52	2.34	2.66	4.02	3.64	3.58	6.25	2.25	1.96	2.37	1.53	0.75	1.08	1.83	0.86	0.85	1.28	1.87	0.92	1.24	1.42	1.42	1.42	2.04	1.24	2.03	2.2	1.99	1.27	2.68	1.25	1.06	3.25	2.71	2.1	2.61	2.02	3.13	2.86	3.94	2.43	1.73	2.35	2.1	2.03	1.38	2.22	2.42	1.94
Structure15	4.86	2.3	2.62	3.25	2.61	2.39	5.56	1.93	1.59	1.83	0.95	0.41	0.74	1.29	0.5	0.81	0.99	1.36	0.81	1.41	1.32	1.53	1.32	2.79	1.56	2.31	2.29	2.27	1.9	2.67	1.49	1.41	2.83	1.91	1.29	1.83	1.15	1.92	1.68	3.71	1.93	2.17	2.13	1.97	1.95	1.75	1.47	1.83	1.39
Structure16	4.6	2.13	2.27	3.41	3.25	3.13	5.64	2.19	2.27	2.56	1.34	0.66	1.15	1.66	0.92	0.92	1.12	1.75	1.19	1.25	1.34	1.57	1.85	2.09	1.96	2.63	2.49	2.85	2.16	2.97	1.26	1.41	2.96	1.7	1.42	2.07	1.02	1.86	1.98	4.07	2.04	3.12	2.19	1.83	2.08	1.31	1.96	2.11	1.29
Structure17	4.4	2.39	2.6	4.04	4.53	4.31	6.13	3.28	3.72	3.98	2.29	1.89	2.58	3.02	1.6	1.45	2.83	2.55	1.4	1.53	2.05	1.75	1.68	2.39	2.29	2.73	2.98	2.96	2.66	3.39	2.26	1.85	3.15	1.75	1.56	2.63	0.68	1.18	1.86	3.51	1.82	1.31	2.32	1.06	1.28	0.69	1.85	1.53	0.92
Structure18	3.83	2.22	2.48	4.21	3.79	3.77	6.39	2.53	2.18	2.81	1.62	1.22	1.72	1.98	1.18	1.29	1.43	2.29	1.23	1.56	1.62	1.48	1.53	2.26	2.11	2.68	2.5	2.92	2.33	3.28	3.3	2.2	3.2	2.99	1.15	2.89	3.83	4.17	2.31	2.99	2.17	2.81	2.24	1.5	1.93	1.09	1.53	1.53	0.91
Structure19	4.3	1.72	2.27	3.63	3.1	3.03	6	1.88	1.55	2.26	1.38	0.77	1.27	1.66	1.31	1.1	1.33	2.21	1.27	2.02	1.92	1.65	1.74	2.19	1.68	2.44	2.91	3.21	1.87	3.44	2.83	1.74	3.07	2.22	1.54	2.76	2.45	3.11	2.9	3.26	2.01	1.57	2.2	1.8	2.01	1.38	2.01	1.92	1.46
Structure20	4.37	2.35	2.54	3.81	4.05	4.23	6.61	2.48	2.58	2.84	1.44	0.93	1.19	2.52	0.74	0.62	1.4	2.02	0.95	1.55	1.5	1.45	1.41	1.83	1.78	2.18	2.45	2.73	1.6	3.21	2.96	1.77	2.95	1.71	1.08	2.67	3.62	3.98	2.59	2.71	1.78	1.35	2.34	2.03	2.38	1.04	1.27	1.48	1.25
Structure21	3.62	1.87	2.53	3.53	3.97	3.86	6.13	2.68	2.88	2.86	1.69	1.28	1.5	1.8	1.12	0.89	1.69	1.85	0.99	1.4	1.47	1.56	1.3	1.74	1.68	2.37	2.91	2.96	2.08	3.33	2.48	1.89	2.82	1.47	1.07	0.81	0.47	1.39	1.03	2.53	1.49	1.42	2.25	1.59	1.53	1.36	2.07	1.46	1.11
[truncated: 253 more columns]

## Sheet: RMSD-7F61-native
Reference Residues	A:27(ARG)	A:28(GLY)	A:29(PHE)	A:30(SER)	A:31(ALA)	A:32(ALA)	A:33(TRP)	A:34(THR)	A:35(ALA)	A:36(VAL)	A:37(LEU)	A:38(ALA)	A:39(ALA)	A:40(LEU)	A:41(MET)	A:42(ALA)	A:43(LEU)	A:44(LEU)	A:45(ILE)	A:46(VAL)	A:47(ALA)	A:48(THR)	A:49(VAL)	A:50(LEU)	A:51(GLY)	A:52(ASN)	A:53(ALA)	A:54(LEU)	A:55(VAL)	A:56(MET)	A:57(LEU)	A:58(ALA)	A:59(PHE)	A:60(VAL)	A:61(ALA)	A:62(ASP)	A:63(SER)	A:64(SER)	A:65(LEU)	A:66(ARG)	A:67(THR)	A:68(GLN)	A:69(ASN)	A:70(ASN)	A:71(PHE)	A:72(PHE)	A:73(LEU)	A:74(LEU)	A:75(ASN)
Structure2	3.91	0.83	1.26	1.75	2.27	1.64	1.93	1.13	1.59	1.49	0.88	0.97	1.04	1.02	0.83	0.41	2.1	0.9	0.49	0.99	0.77	0.64	1.02	1.07	0.49	0.85	0.52	0.86	0.75	0.98	1.75	1.2	1.28	1.37	1.08	0.77	1.07	1.59	1.58	1.93	1.81	1.37	2.68	1.4	1.77	0.89	0.82	0.43	0.72
Structure3	5.65	1.31	1.25	1.6	1.45	1.12	1.48	1.33	0.31	0.97	0.76	0.3	0.54	0.59	0.45	0.89	1.2	0.91	1.09	1.15	0.98	0.46	0.7	0.57	0.74	0.74	0.46	0.59	0.56	1.34	1.26	0.65	1.83	2.04	1.2	0.77	1.85	2.22	1.37	2.64	0.72	0.52	1.74	1.04	1.73	0.96	1.27	1.1	1.08
Structure4	4.43	0.99	1.48	1.44	2.3	2.18	0.89	1.59	1.15	1.89	0.8	0.68	0.73	0.85	0.65	1.21	1.51	1.15	0.82	1.03	0.76	0.68	0.63	1.37	0.96	0.68	0.66	0.68	0.7	0.87	1.74	0.84	1.96	2.2	1.96	1.22	1.83	2.26	1.66	2.05	1.49	1.18	1.49	0.9	1.07	1.07	1.19	1.11	1.29
Structure5	4.2	0.79	1.56	1.87	1.68	1.12	3.68	1.41	1.01	1.27	0.8	0.6	1.14	1.46	0.49	1.06	1.64	1.1	0.53	0.68	0.55	0.5	0.53	0.85	0.52	0.54	0.56	0.78	0.86	1.12	1.34	1.23	1.12	1.17	1.3	1.69	2.75	3.17	2.29	2.12	0.8	1.55	1.98	0.88	1.01	0.83	1.34	1.08	0.98
Structure6	4.07	0.72	1.96	1.42	1.69	1.02	2.94	1.53	1.23	1.45	1.12	1.5	1.92	1.84	0.76	1.79	2.03	1.3	1	0.99	0.97	0.83	0.87	1.58	1.35	1.05	0.37	0.89	1.02	1.25	0.57	0.89	0.97	0.91	0.9	1.17	2.21	2.74	2.23	2.18	1.22	0.5	1.51	0.85	1.73	0.71	1.6	1.53	1.48
Structure7	5.05	1.67	1.94	2.06	2.19	1.58	3.03	1.44	0.74	0.88	0.55	0.36	0.56	0.94	0.45	0.69	1.19	0.94	0.42	0.41	0.57	0.56	0.5	1.55	0.87	0.74	1.27	1.18	0.45	1.11	0.68	0.74	0.95	1.32	1.21	0.75	1.27	1.55	1.96	1.96	1.11	0.84	1.33	0.78	0.97	0.79	0.56	0.65	0.61
Structure8	5.84	3.52	2.25	2.58	1.55	1.52	4.15	1.47	0.62	0.97	0.69	0.79	1.35	1.87	0.53	1.66	2.21	1.54	0.96	1.52	1.34	0.91	0.65	0.81	0.61	0.76	1.19	1.66	0.94	1.19	1.66	1.2	1.45	1.39	1.34	1.01	1.39	1.46	1.7	2.19	0.94	2.05	2.05	1.25	1.61	0.65	0.7	1.03	0.75
Structure9	4.35	1.4	1.58	1.72	1.52	1.27	3.04	1.51	0.72	1.46	1.15	0.75	1.32	1.16	0.79	1.72	2.16	1.05	1.01	1.16	1.05	0.71	0.68	1.24	0.71	0.8	0.75	0.97	0.94	0.98	1.5	0.48	2.04	0.27	0.52	0.42	1.33	1.54	1.73	2.43	1.5	1.41	1.51	1.16	1.48	0.68	0.46	0.83	0.54
Structure10	5.12	1.92	0.95	2.05	1.39	1.34	3.69	1.8	0.94	1.08	0.82	0.62	0.46	0.42	0.68	1.18	1.57	0.93	0.79	0.99	0.94	0.39	0.51	1.02	0.68	0.65	0.74	1.51	0.77	0.75	1.49	1.09	2.05	0.93	0.56	0.51	1.31	1.34	1.52	1.99	1.16	1.48	1.39	1.02	1.64	0.58	0.7	0.98	0.44
Structure11	5.79	1.45	1.34	1.41	1.96	1.82	3.39	1.99	1.55	1.52	1.04	0.91	0.6	0.85	1.12	1.07	1.56	0.92	0.71	1.25	1.12	0.98	0.95	1.41	1.27	1.21	1.63	1.68	1.47	1.29	1.51	1.82	2.42	1.99	2.41	2.04	1.32	1.57	1.65	2.53	1.53	1.22	1.62	1.3	1.77	0.7	0.99	1.13	0.54
Structure12	4.19	0.75	1.41	1.46	0.97	0.71	3.51	1.52	0.49	0.7	0.98	0.52	0.85	0.88	0.67	1.55	1.95	1.4	0.72	0.99	1.01	0.65	0.54	1.13	1	0.93	1.04	1.38	0.93	1.25	1.25	1.1	2.13	0.86	0.95	1.09	1.61	0.79	1.48	2.59	1.18	1.65	1.84	1.1	1.26	0.88	0.93	0.85	0.77
Structure13	4.42	1.72	1.08	2.73	2.6	2.76	4.47	2.35	1.49	1.64	0.9	1.23	1.36	1.04	1.16	0.75	1.63	0.72	0.57	1.2	1.24	0.73	0.72	1.16	0.44	0.48	0.66	1.25	0.56	1.15	1.02	0.86	1.29	1.57	1.46	1.12	1.69	1.05	1.58	2.22	1.19	2.42	1.78	1.28	1.46	1.15	1.17	1.27	0.84
Structure14	4.72	1.39	1.09	2.42	1.72	1.73	4.19	1.95	1.24	1.37	0.97	0.87	0.64	0.85	1.23	0.62	0.79	0.84	0.68	0.62	0.65	0.64	0.69	1.22	0.6	0.62	0.68	1.1	0.9	0.93	1.16	1.25	1.32	1.17	1.39	1.24	1.3	1.23	1.44	2.24	1.27	1.97	1.5	1.33	1.55	0.76	0.67	0.8	0.99
Structure15	3.98	0.93	0.78	1.59	1.68	1.81	3.87	1.73	1.16	1.41	0.88	0.82	0.72	0.79	1.28	0.42	1	1.11	0.63	0.92	0.95	0.65	0.69	1.4	1.01	0.64	1.1	1.5	0.95	0.76	1.34	1.37	1.36	1.03	1.91	1.03	1.03	1.54	2.01	2.44	1.31	0.98	1.26	1.1	1.45	0.7	0.78	0.74	0.62
Structure16	3.59	1.18	1.8	1.14	1.46	1.2	2.56	1.62	1.11	0.98	0.52	0.81	1.37	1.11	0.66	0.81	1.3	1.42	0.72	0.74	0.83	1.08	0.94	1.2	0.43	0.42	0.88	1.16	1.28	1.14	2.12	1.68	2.52	1.9	1.08	1.15	1.26	2.01	2.34	2.91	1.81	1.59	1.43	1.32	2.15	1.13	0.65	0.78	0.62
Structure17	4.03	1	1.31	0.96	1.09	0.47	2.96	1.52	0.82	0.61	0.78	0.74	0.91	1	0.8	1.2	1.1	1.08	0.72	1.29	1.05	0.74	0.98	0.91	0.6	0.72	0.55	1.11	1.1	1.13	2.43	1.4	1.58	1.37	1.23	1.04	1.36	1.95	2.47	2.62	1.42	1.34	1.33	1.25	2.08	0.72	0.5	0.58	0.66
Structure18	3.72	1.28	1.08	1.53	1.54	1.29	3.83	1.4	0.76	0.9	0.46	0.34	0.61	0.71	0.54	0.56	0.92	0.53	0.31	0.18	0.38	0.34	0.51	0.57	0.47	0.52	0.41	0.54	0.41	0.79	0.46	0.37	1.95	0.44	0.54	0.78	1.2	1.5	1.71	2.14	1.15	0.79	0.83	1.05	1.33	0.72	0.67	1.09	1.01
Structure19	4	1.46	0.78	1.57	2.36	2.71	3.57	2.29	1.96	1.96	1.03	1	0.81	0.75	1.06	0.76	1.33	1.01	0.5	1.06	0.83	0.92	0.84	0.75	0.4	0.56	0.68	0.83	0.59	1.08	1.35	1.06	1.86	1.78	1.58	1.43	1.32	1.05	1.46	2.33	1.41	1.46	1.19	1.01	1.51	0.61	0.74	1.03	0.87
Structure20	4.33	0.98	1.55	1.28	1.15	1.34	3.5	1.3	0.84	0.94	0.69	0.57	1.07	1.03	0.52	0.54	1.02	1.04	0.5	1.6	1.34	0.83	1.1	0.74	0.69	0.71	0.77	1.72	1.4	1.42	1.83	1.05	2	0.78	0.7	0.86	1.47	1.64	2.17	2.36	1.18	1.24	0.84	0.79	1.66	0.63	0.66	0.46	0.55
Structure21	3.19	0.96	1.1	1.31	1.31	1.11	2.96	1.28	0.52	0.6	0.57	0.33	0.68	1.03	0.5	0.86	0.94	0.96	0.71	1.14	0.75	1.23	0.98	0.94	0.72	1.04	0.97	1.52	1.57	1.61	1.18	0.68	2.06	0.6	0.51	0.74	1.9	1.96	2.23	2.24	1.09	1.27	0.91	0.98	1.5	0.78	0.77	0.52	0.58
[truncated: 253 more columns]
