# Supplementary material for: Rational Design, Synthesis and Pharmacological Evaluation of Chalcones as Dual-Acting Compounds—Histamine H3 Receptor Ligands and MAO-B Inhibitors
Source: Int J Mol Sci. 2026 Jan 6;27(2):581. doi: 10.3390/ijms27020581 (PMC12840679; doi:10.3390/ijms27020581)
Supplement: Supplementary file 1 [file ijms-27-00581-s001.zip › ijms-4056178-supplementary/Supplementary data/supplementary S2/Ligand_Efficiency.xlsx]

## Sheet: 2V5Z_bindingposes
	Column1	Column2	Column3	Column4	Column5	Column6	Column7	Column8
Ligand	docking score	glide ligand efficiency	glide ligand efficiency ln	glide ligand efficiency sa	MMGBSA dG Bind	Prime MMGBSA ligand efficiency	Prime MMGBSA ligand efficiency ln	Prime MMGBSA ligand efficiency sa
2V5Z-Compound 15	-14.111	-0.392	-3.079	-1.294	-268.84	-3.021	-48.981	-4.531
2V5Z-Compound 6	-11.678	-0.433	-2.718	-1.298	-217.53	-2.719	-40.418	-4.079

## Sheet: 7F61_bindingposes
Title	docking score	glide ligand efficiency	glide ligand efficiency ln	glide ligand efficiency sa	MMGBSA dG Bind	Prime MMGBSA ligand efficiency	Prime MMGBSA ligand efficiency ln	Prime MMGBSA ligand efficiency sa
7F61-Compound 11	-7.941	-0.294	-1.849	-0.882	-95.51	-3.538	-22.234	-5.306
7F61-Compound 15	-10.099	-0.281	-2.203	-0.926	-99.69	-2.769	-21.751	-4.154
7F61-Compound 18	-9.852	-0.274	-2.149	-0.904	-78.51	-2.181	-17.128	-3.271
